# Supplementary material for: Cla4A, a Novel Regulator of Gene Expression Networks Required for Asexual and Insect-Pathogenic Lifecycles of Beauveria bassiana
Source: Int J Mol Sci. 2024 Jun 10;25(12):6410. doi: 10.3390/ijms25126410 (PMC11203800; doi:10.3390/ijms25126410)
Supplement: Supplementary file 1 [file ijms-25-06410-s001.zip]

Archive with 2 entries (2 files):
- Supporting Information File 1 (Figures S1-S3 and Table S1).pdf
- Supporting Information File 2 (Tables S2-S5).xlsx
