# Supplementary material for: Cla4A, a Novel Regulator of Gene Expression Networks Required for Asexual and Insect-Pathogenic Lifecycles of Beauveria bassiana
Source: Int J Mol Sci. 2024 Jun 10;25(12):6410. doi: 10.3390/ijms25126410 (PMC11203800; doi:10.3390/ijms25126410)
Supplement: Supplementary file 1 [file ijms-25-06410-s001.zip › Supporting Information File 2 (Tables S2-S5).xlsx]

## Sheet: Table S2
Table S2. A list of genes dysregulated in the Dcla4A mutant of B. bassiana.
			FPKM for WT			FPKM for Dcla4A			Dcla4A/WT
GeneID	Length	R1	R2	R3	R1	R2	R3	log2 R	p-value	FDR	NR_Annotation
BBA_03015	411	25354	31359.4	20690.7	0	0	0	-20.0108	5.1e-119	8.19e-115	class I hydrophobin [Beauveria bassiana ARSEF 2860] &gt;ABO38181.1 class I hydrophobin [Beauveria bassiana] &gt;EJP68119.1 class I hydrophobin [Beauveria bassiana ARSEF 2860] &gt;KGQ07767.1 Rodlet protein [Beauveria bassiana D1-5]
BBA_09033	399	11481.6	16180.8	13796	0	0	0	-19.0444	2.72e-110	2.18e-106	hypothetical protein BBA_09033 [Beauveria bassiana ARSEF 2860] &gt;EJP61985.1 hypothetical protein BBA_09033 [Beauveria bassiana ARSEF 2860]
BBA_00736	318	9842.67	16181.9	9410.09	0	0	0	-18.2037	1.06e-102	5.65e-99	hypothetical protein BBA_00736 [Beauveria bassiana ARSEF 2860] &gt;EJP69867.1 hypothetical protein BBA_00736 [Beauveria bassiana ARSEF 2860] &gt;KGQ10498.1 hypothetical protein BBAD15_g4172 [Beauveria bassiana D1-5]
BBA_09944	411	4951.59	8679.39	6099.28	0	0	0	-18.046	2.8e-101	1.12e-97	histone H2A [Cordyceps militaris CM01] &gt;XP_008603263.1 histone H2A-like protein [Beauveria bassiana ARSEF 2860] &gt;XP_018708721.1 histone H2A [Isaria fumosorosea ARSEF 2679] &gt;EGX96550.1 histone H2A [Cordyceps militaris CM01] &gt;EJP61107.1 histone H2A-like protein [Beauveria bassiana ARSEF 2860] &gt;KGQ02647.1 Histone H2A [Beauveria bassiana D1-5] &gt;OAA34581.1 Histone H2A [Cordyceps bron…
BBA_00443	1140	1701.6	1537.34	1343.53	0	0	0	-17.9265	3.36e-100	1.08e-96	cuticle-degrading protease bassiasin I precursor [Beauveria bassiana ARSEF 2860] &gt;EJP70813.1 cuticle-degrading protease bassiasin I precursor [Beauveria bassiana ARSEF 2860]
BBA_01704	2535	602.43	469.47	520.73	0	0	0	-17.6863	4.95e-98	1.13e-94	elongation factor 2 [Beauveria bassiana ARSEF 2860] &gt;EJP69739.1 elongation factor 2 [Beauveria bassiana ARSEF 2860]
BBA_00601	678	1566.28	2448.73	2201.43	0	0	0	-17.4487	6.89e-96	1.38e-92	mitochondrial peroxiredoxin PRX1 [Beauveria bassiana ARSEF 2860] &gt;EJP70971.1 mitochondrial peroxiredoxin PRX1 [Beauveria bassiana ARSEF 2860]
BBA_00907	969	994.13	1312.15	1271.41	0	0	0	-17.3005	1.5e-94	2.68e-91	GPI anchored serine-rich protein [Beauveria bassiana ARSEF 2860] &gt;EJP70038.1 GPI anchored serine-rich protein [Beauveria bassiana ARSEF 2860]
BBA_04358	1599	568.52	569.92	715.14	0	0	0	-17.1877	1.56e-93	2.51e-90	sublitisin-like protease [Beauveria bassiana ARSEF 2860] &gt;EJP66418.1 sublitisin-like protease [Beauveria bassiana ARSEF 2860]
BBA_05761	1722	408.1	498.19	652.88	0	0	0	-17.062	2.13e-92	3.1e-89	phosphate permease [Beauveria bassiana ARSEF 2860] &gt;EJP65430.1 phosphate permease [Beauveria bassiana ARSEF 2860]
BBA_06474	1071	860.92	695.05	659.55	0	0	0	-16.7708	9.02e-90	1.11e-86	cucumopine synthase [Beauveria bassiana ARSEF 2860] &gt;EJP64480.1 cucumopine synthase [Beauveria bassiana ARSEF 2860]
BBA_07160	1227	615.44	585.29	593.08	0	0	0	-16.7009	3.85e-89	4.12e-86	elongation factor 1-gamma [Beauveria bassiana ARSEF 2860] &gt;EJP63836.1 elongation factor 1-gamma [Beauveria bassiana ARSEF 2860]
BBA_06955	1317	468.61	568.4	458.46	0	0	0	-16.5572	7.62e-88	7.2e-85	putative enolase [Beauveria bassiana ARSEF 2860] &gt;ABG77525.1 putative enolase [Beauveria bassiana] &gt;EJP63950.1 putative enolase [Beauveria bassiana ARSEF 2860]
BBA_07264	771	640.93	1224.55	913.03	0	0	0	-16.5286	1.38e-87	1.23e-84	GTP cyclohydrolase II, putative [Cordyceps militaris CM01] &gt;EGX92574.1 GTP cyclohydrolase II, putative [Cordyceps militaris CM01]
BBA_09176	1815	177.32	383.75	437.21	0	0	0	-16.5099	2.04e-87	1.72e-84	alkaline serine protease AorO [Beauveria bassiana ARSEF 2860] &gt;EJP61839.1 alkaline serine protease AorO [Beauveria bassiana ARSEF 2860]
BBA_08092	1554	267.57	399.31	482.58	0	0	0	-16.4595	5.79e-87	4.43e-84	ATP synthase beta chain [Beauveria bassiana ARSEF 2860] &gt;EJP62887.1 ATP synthase beta chain [Beauveria bassiana ARSEF 2860]
BBA_09728	639	1023.16	1127.89	1041.82	0	0	0	-16.3665	4e-86	2.79e-83	hypothetical protein BBA_09728 [Beauveria bassiana ARSEF 2860] &gt;EJP61333.1 hypothetical protein BBA_09728 [Beauveria bassiana ARSEF 2860]
BBA_00154	1650	333.27	282.72	334.43	0	0	0	-16.2695	3e-85	2e-82	ATP synthase alpha chain [Beauveria bassiana ARSEF 2860] &gt;EJP70524.1 ATP synthase alpha chain [Beauveria bassiana ARSEF 2860] &gt;KGQ11910.1 ATP synthase subunit alpha [Beauveria bassiana D1-5]
BBA_06224	1140	366.64	490.03	528.89	0	0	0	-16.2132	9.65e-85	6.2e-82	ice nucleation protein [Beauveria bassiana ARSEF 2860] &gt;EJP64655.1 ice nucleation protein [Beauveria bassiana ARSEF 2860]
BBA_08577	630	839.25	938.62	1005.07	0	0	0	-16.1436	4.09e-84	2.52e-81	40S ribosomal protein S5 [Cordyceps militaris CM01] &gt;XP_008601896.1 ribosomal protein S7 [Beauveria bassiana ARSEF 2860] &gt;XP_018704245.1 40S ribosomal protein S5 [Isaria fumosorosea ARSEF 2679] &gt;EGX95584.1 40S ribosomal protein S5 [Cordyceps militaris CM01] &gt;EJP62493.1 ribosomal protein S7 [Beauveria bassiana ARSEF 2860] &gt;OAA51315.1 Ribosomal protein S7 [Cordyceps brongniartii RCEF…
BBA_08358	471	1409.76	1521.54	1312.92	0	0	0	-16.1405	4.36e-84	2.59e-81	40S ribosomal protein S18 [Beauveria bassiana ARSEF 2860] &gt;EJP62643.1 40S ribosomal protein S18 [Beauveria bassiana ARSEF 2860] &gt;KGQ08096.1 40S ribosomal protein S18 [Beauveria bassiana D1-5] &gt;OAA46677.1 40S ribosomal protein S18 [Cordyceps brongniartii RCEF 3172]
BBA_00949	1188	293.31	421.56	515.05	0	0	0	-16.1144	7.5e-84	4.3e-81	methionine adenosyltransferase [Beauveria bassiana ARSEF 2860] &gt;EJP70080.1 methionine adenosyltransferase [Beauveria bassiana ARSEF 2860] &gt;KGQ12327.1 S-adenosylmethionine synthase [Beauveria bassiana D1-5] &gt;OAA50094.1 S-adenosylmethionine synthetase [Cordyceps brongniartii RCEF 3172]
BBA_10330	1299	290.25	385.34	413.83	0	0	0	-16.0845	1.4e-83	7.73e-81	septation protein SUN4 [Beauveria bassiana ARSEF 2860] &gt;EJP60721.1 septation protein SUN4 [Beauveria bassiana ARSEF 2860]							Ta
BBA_05403	1008	462.27	479.56	514.75	0	0	0	-16.0696	1.9e-83	1.02e-80	malate dehydrogenase-like protein [Beauveria bassiana ARSEF 2860] &gt;EJP65534.1 malate dehydrogenase-like protein [Beauveria bassiana ARSEF 2860] &gt;KGQ08652.1 Malate dehydrogenase [Beauveria bassiana D1-5] &gt;OAA52327.1 malate dehydrogenase [Cordyceps brongniartii RCEF 3172]
BBA_09581	2364	193.69	166.74	187.2	0	0	0	-16.0406	3.47e-83	1.8e-80	aconitate hydratase [Beauveria bassiana ARSEF 2860] &gt;EJP61445.1 aconitate hydratase [Beauveria bassiana ARSEF 2860]
BBA_04241	1266	305.15	366.73	398.6	0	0	0	-16.0147	5.95e-83	2.99e-80	phosphoesterase-like protein [Beauveria bassiana ARSEF 2860] &gt;EJP66948.1 phosphoesterase-like protein [Beauveria bassiana ARSEF 2860]
BBA_06276	3162	100.2	89.24	175.7	0	0	0	-15.9155	4.65e-82	2.26e-79	ABC transporter [Beauveria bassiana ARSEF 2860] &gt;EJP64707.1 ABC transporter [Beauveria bassiana ARSEF 2860]
BBA_05443	2049	209.12	193.37	183.59	0	0	0	-15.9136	4.84e-82	2.29e-79	HMG box protein [Beauveria bassiana ARSEF 2860] &gt;EJP65574.1 HMG box protein [Beauveria bassiana ARSEF 2860]
BBA_05526	1350	159.44	370.01	372.11	0	0	0	-15.8833	9.1e-82	4.18e-79	Tubulin alpha chain [Beauveria bassiana ARSEF 2860] &gt;EJP65657.1 Tubulin alpha chain [Beauveria bassiana ARSEF 2860]
BBA_00095	1830	179.57	235.86	225.29	0	0	0	-15.8713	1.17e-81	5.15e-79	oxidoreductase molybdopterin binding domain-containing protein [Beauveria bassiana ARSEF 2860] &gt;EJP70465.1 oxidoreductase molybdopterin binding domain-containing protein [Beauveria bassiana ARSEF 2860]
BBA_02101	1719	194.84	219.35	271.08	0	0	0	-15.8704	1.19e-81	5.15e-79	1-pyrroline-5-carboxylate dehydrogenase [Beauveria bassiana ARSEF 2860] &gt;EJP69066.1 1-pyrroline-5-carboxylate dehydrogenase [Beauveria bassiana ARSEF 2860]
BBA_02482	1419	242.35	351.05	253.9	0	0	0	-15.8619	1.42e-81	5.99e-79	carboxypeptidase Y [Beauveria bassiana ARSEF 2860] &gt;EJP68480.1 carboxypeptidase Y [Beauveria bassiana ARSEF 2860]
BBA_02210	342	1586.72	2052.79	2260.15	0	0	0	-15.8322	2.63e-81	1.08e-78	FKBP-type peptidyl-prolyl cis-trans isomerase [Beauveria bassiana ARSEF 2860] &gt;EJP69175.1 FKBP-type peptidyl-prolyl cis-trans isomerase [Beauveria bassiana ARSEF 2860]
BBA_09443	1644	217.62	252.18	233.1	0	0	0	-15.8306	2.71e-81	1.09e-78	hypothetical protein BBA_09443 [Beauveria bassiana ARSEF 2860] &gt;EJP61600.1 hypothetical protein BBA_09443 [Beauveria bassiana ARSEF 2860]
BBA_00415	1392	278.38	295.38	273.11	0	0	0	-15.8276	2.89e-81	1.13e-78	GDP dissociation inhibitor [Beauveria bassiana ARSEF 2860] &gt;EJP70785.1 GDP dissociation inhibitor [Beauveria bassiana ARSEF 2860]
BBA_09889	1335	243.47	342.91	289.2	0	0	0	-15.8112	4.06e-81	1.55e-78	putative succinyl-CoA ligase [Beauveria bassiana ARSEF 2860] &gt;EJP61187.1 putative succinyl-CoA ligase [Beauveria bassiana ARSEF 2860] &gt;OAA36155.1 succinyl-CoA ligase [Cordyceps brongniartii RCEF 3172]
BBA_06986	276	1402.1	3216.63	4280.77	0	0	0	-15.784	7.13e-81	2.66e-78	hypothetical protein BBA_06986 [Beauveria bassiana ARSEF 2860]
BBA_08416	1521	249.67	263.36	230.08	0	0	0	-15.7823	7.39e-81	2.7e-78	peptidase family M28 [Beauveria bassiana ARSEF 2860] &gt;EJP62701.1 peptidase family M28 [Beauveria bassiana ARSEF 2860]
BBA_01576	603	619.08	834.74	827.46	0	0	0	-15.7723	9.09e-81	3.24e-78	ribosomal protein L6e [Beauveria bassiana ARSEF 2860] &gt;EJP69611.1 ribosomal protein L6e [Beauveria bassiana ARSEF 2860]
BBA_08907	2781	130.24	117.31	131.95	0	0	0	-15.7633	1.1e-80	3.82e-78	Plasma membrane ATPase (Proton pump) [Beauveria bassiana ARSEF 2860] &gt;EJP62110.1 Plasma membrane ATPase (Proton pump) [Beauveria bassiana ARSEF 2860]
BBA_08920	1179	360.98	281.37	298.85	0	0	0	-15.7001	4.07e-80	1.39e-77	60S ribosomal protein L3 [Beauveria bassiana ARSEF 2860] &gt;EJP62123.1 60S ribosomal protein L3 [Beauveria bassiana ARSEF 2860] &gt;KGQ06526.1 60S ribosomal protein L3 [Beauveria bassiana D1-5]
BBA_04093	654	471.55	764.95	694.11	0	0	0	-15.693	4.72e-80	1.58e-77	ribosomal protein L1p/L10e family protein [Beauveria bassiana ARSEF 2860] &gt;EJP66800.1 ribosomal protein L1p/L10e family protein [Beauveria bassiana ARSEF 2860] &gt;KGQ12897.1 60S ribosomal protein L10a [Beauveria bassiana D1-5] &gt;OAA39499.1 60S ribosomal protein L10a [Cordyceps brongniartii RCEF 3172] &gt;OAA74603.1 60S ribosomal protein L10a [Cordyceps confragosa RCEF 1005]
BBA_00208	768	531.71	505.06	522.02	0	0	0	-15.6798	6.2e-80	2.03e-77	40S ribosomal protein S2 [Beauveria bassiana ARSEF 2860] &gt;EJP70578.1 40S ribosomal protein S2 [Beauveria bassiana ARSEF 2860] &gt;OAA39310.1 Ribosomal protein S5 [Cordyceps brongniartii RCEF 3172]
BBA_01332	1581	222.9	237.78	192.71	0	0	0	-15.6582	9.7e-80	3.12e-77	Amidase family protein [Beauveria bassiana ARSEF 2860] &gt;EJP69367.1 Amidase family protein [Beauveria bassiana ARSEF 2860]
BBA_07743	1539	145.53	272.48	207.68	0	0	0	-15.5621	7.12e-79	2.24e-76	serine peptidase, putative [Beauveria bassiana ARSEF 2860] &gt;EJP63349.1 serine peptidase, putative [Beauveria bassiana ARSEF 2860]
BBA_06244	1350	276.9	227.89	219.33	0	0	0	-15.5463	9.87e-79	3.05e-76	beta tubulin [Beauveria bassiana ARSEF 2860] &gt;EJP64675.1 beta tubulin [Beauveria bassiana ARSEF 2860] &gt;OAA46458.1 tubulin beta chain [Cordyceps brongniartii RCEF 3172]
BBA_08065	1284	107.71	270.35	367.92	0	0	0	-15.5334	1.29e-78	3.91e-76	PAP2 superfamily protein [Beauveria bassiana ARSEF 2860] &gt;EJP63054.1 PAP2 superfamily protein [Beauveria bassiana ARSEF 2860]
BBA_01574	552	1107.25	511.44	499.16	0	0	0	-15.4614	5.76e-78	1.68e-75	ADP-ribosylation factor [Cordyceps militaris CM01] &gt;XP_008594893.1 ADP-ribosylation factor family protein [Beauveria bassiana ARSEF 2860] &gt;XP_018708481.1 ADP-ribosylation factor [Isaria fumosorosea ARSEF 2679] &gt;EGX91733.1 ADP-ribosylation factor [Cordyceps militaris CM01] &gt;EJP69609.1 ADP-ribosylation factor family protein [Beauveria bassiana ARSEF 2860] &gt;KGQ10936.1 ADP-ribosylation…
BBA_06297	1230	287.82	275.45	196.13	0	0	0	-15.4586	6.1e-78	1.75e-75	chitinase-like protein [Beauveria bassiana ARSEF 2860] &gt;EJP64728.1 chitinase-like protein [Beauveria bassiana ARSEF 2860]
BBA_00951	1305	186.73	228.05	282.91	0	0	0	-15.4504	7.23e-78	2.04e-75	casein kinase II beta 2 subunit [Beauveria bassiana ARSEF 2860] &gt;EJP70082.1 casein kinase II beta 2 subunit [Beauveria bassiana ARSEF 2860]
BBA_06380	1131	260.06	304.84	232.15	0	0	0	-15.393	2.38e-77	6.48e-75	glucanase B [Beauveria bassiana ARSEF 2860] &gt;EJP64811.1 glucanase B [Beauveria bassiana ARSEF 2860] &gt;KGQ05180.1 Glucan endo-1,3-beta-glucosidase [Beauveria bassiana D1-5]
BBA_03415	423	779.07	1233.71	963.99	0	0	0	-15.3865	2.72e-77	7.28e-75	calcofluor white hypersensitive protein [Beauveria bassiana ARSEF 2860] &gt;EJP67635.1 calcofluor white hypersensitive protein [Beauveria bassiana ARSEF 2860]
BBA_09653	618	570.47	556.34	525.86	0	0	0	-15.3486	5.97e-77	1.57e-74	nascent polypeptide-associated complex (NAC) subunit [Beauveria bassiana ARSEF 2860] &gt;EJP61410.1 nascent polypeptide-associated complex (NAC) subunit [Beauveria bassiana ARSEF 2860] &gt;KGQ09914.1 Nascent polypeptide-associated complex subunit alph a [Beauveria bassiana D1-5] &gt;OAA40221.1 Nascent polypeptide-associated complex, alpha subunit [Cordyceps brongniartii RCEF 3172]
BBA_03360	453	628.48	1126.71	793.6	0	0	0	-15.3226	1.02e-76	2.65e-74	DDHD domain-containing protein [Beauveria bassiana ARSEF 2860] &gt;EJP67580.1 DDHD domain-containing protein [Beauveria bassiana ARSEF 2860] &gt;KGQ09683.1 membrane protein C15E1.02c [Beauveria bassiana D1-5]
BBA_09654	444	541.89	1138.89	938.87	0	0	0	-15.3213	1.05e-76	2.68e-74	60S ribosomal protein L14-B [Beauveria bassiana ARSEF 2860] &gt;EJP61411.1 60S ribosomal protein L14-B [Beauveria bassiana ARSEF 2860] &gt;KGQ09913.1 60S ribosomal protein L14-A [Beauveria bassiana D1-5]
BBA_09118	1011	310.12	283.1	270.76	0	0	0	-15.3162	1.17e-76	2.94e-74	flavonol synthase/flavanone 3-hydroxylase [Beauveria bassiana ARSEF 2860] &gt;EJP61962.1 flavonol synthase/flavanone 3-hydroxylase [Beauveria bassiana ARSEF 2860]
BBA_03742	828	249.66	436.72	398.93	0	0	0	-15.3045	1.49e-76	3.67e-74	ran-specific GTPase-activating protein [Beauveria bassiana ARSEF 2860] &gt;EJP67168.1 ran-specific GTPase-activating protein [Beauveria bassiana ARSEF 2860]
BBA_08008	1251	224.07	202.51	229.49	0	0	0	-15.2832	2.31e-76	5.63e-74	argininosuccinate synthase [Beauveria bassiana ARSEF 2860] &gt;EJP62997.1 argininosuccinate synthase [Beauveria bassiana ARSEF 2860] &gt;KGQ04995.1 Argininosuccinate synthase [Beauveria bassiana D1-5]
BBA_01569	687	537.87	408.84	409.46	0	0	0	-15.2643	3.43e-76	8.22e-74	elongation factor 1-beta [Beauveria bassiana ARSEF 2860] &gt;EJP69604.1 elongation factor 1-beta [Beauveria bassiana ARSEF 2860] &gt;KGQ10924.1 Elongation factor 1-beta [Beauveria bassiana D1-5]
BBA_00982	1605	142.23	171.78	170.75	0	0	0	-15.2581	3.89e-76	9.2e-74	histidyl-tRNA synthetase [Beauveria bassiana ARSEF 2860] &gt;EJP70113.1 histidyl-tRNA synthetase [Beauveria bassiana ARSEF 2860]
BBA_08159	1224	197.88	232.88	218.71	0	0	0	-15.2344	6.37e-76	1.48e-73	insulin-induced protein [Beauveria bassiana ARSEF 2860] &gt;EJP62954.1 insulin-induced protein [Beauveria bassiana ARSEF 2860]
BBA_03905	1998	109.48	104.61	143.44	0	0	0	-15.169	2.47e-75	5.58e-73	hsp70-like protein [Beauveria bassiana ARSEF 2860] &gt;EJP67331.1 hsp70-like protein [Beauveria bassiana ARSEF 2860]
BBA_00775	1530	218.39	107.08	158.13	0	0	0	-15.1643	2.73e-75	6.08e-73	glutamate/Leucine/Phenylalanine/Valine dehydrogenase [Beauveria bassiana ARSEF 2860] &gt;EJP69906.1 glutamate/Leucine/Phenylalanine/Valine dehydrogenase [Beauveria bassiana ARSEF 2860]
BBA_08199	1344	171.32	167.18	215.61	0	0	0	-15.1628	2.81e-75	6.18e-73	casein kinase I, putative [Beauveria bassiana ARSEF 2860] &gt;EJP62812.1 casein kinase I, putative [Beauveria bassiana ARSEF 2860]
BBA_05665	390	737.81	1165.75	1008.98	0	0	0	-15.1584	3.08e-75	6.67e-73	L-PSP endoribonuclease family protein Brt1 [Beauveria bassiana ARSEF 2860] &gt;EJP65334.1 L-PSP endoribonuclease family protein Brt1 [Beauveria bassiana ARSEF 2860]
BBA_03991	1353	148.5	184.19	206.79	0	0	0	-15.1373	4.76e-75	1.02e-72	26S proteasome subunit P45 family protein [Beauveria bassiana ARSEF 2860] &gt;EJP67417.1 26S proteasome subunit P45 family protein [Beauveria bassiana ARSEF 2860]
BBA_00117	546	487.67	619.43	534.52	0	0	0	-15.0916	1.23e-74	2.53e-72	RNA recognition domain-containing protein [Beauveria bassiana ARSEF 2860] &gt;EJP70487.1 RNA recognition domain-containing protein [Beauveria bassiana ARSEF 2860] &gt;KGQ11876.1 Cold-inducible RNA-binding protein [Beauveria bassiana D1-5]
BBA_04670	1248	177.19	180.43	214.04	0	0	0	-15.0841	1.44e-74	2.92e-72	OPY2 protein [Beauveria bassiana ARSEF 2860] &gt;EJP66177.1 OPY2 protein [Beauveria bassiana ARSEF 2860]
BBA_07695	1704	119.33	153.69	128.16	0	0	0	-15.0794	1.58e-74	3.18e-72	ubiquitin carboxyl-terminal hydrolase [Beauveria bassiana ARSEF 2860] &gt;EJP63301.1 ubiquitin carboxyl-terminal hydrolase [Beauveria bassiana ARSEF 2860]
BBA_03268	255	1410.55	2664.13	2536.36	0	0	0	-15.0706	1.9e-74	3.77e-72	hypothetical protein BBA_03268 [Beauveria bassiana ARSEF 2860]
BBA_07811	1569	187.46	133.92	118.79	0	0	0	-15.0684	1.99e-74	3.89e-72	Cytochrome P450 CYP5099A1 [Beauveria bassiana ARSEF 2860] &gt;EJP63211.1 Cytochrome P450 CYP5099A1 [Beauveria bassiana ARSEF 2860]
BBA_03603	1062	17.3	219.36	404.51	0	0	0	-15.0102	6.62e-74	1.28e-71	stomatin-like protein [Beauveria bassiana ARSEF 2860] &gt;EJP67823.1 stomatin-like protein [Beauveria bassiana ARSEF 2860]
BBA_06066	1503	120.82	166.78	147.98	0	0	0	-14.9983	8.51e-74	1.63e-71	FHA domain-containing protein [Beauveria bassiana ARSEF 2860] &gt;EJP64891.1 FHA domain-containing protein [Beauveria bassiana ARSEF 2860]
BBA_03791	729	225.73	433.89	357.38	0	0	0	-14.9763	1.34e-73	2.54e-71	O-methyltransferase family protein [Beauveria bassiana ARSEF 2860] &gt;EJP67217.1 O-methyltransferase family protein [Beauveria bassiana ARSEF 2860]
BBA_04720	312	897.17	1566.36	1296.1	0	0	0	-14.9174	4.54e-73	8.47e-71	hypothetical protein BBA_04720 [Beauveria bassiana ARSEF 2860] &gt;EJP66227.1 hypothetical protein BBA_04720 [Beauveria bassiana ARSEF 2860]
BBA_07502	1020	129.25	228.73	263.33	0	0	0	-14.8724	1.15e-72	2.11e-70	WW domain-containing protein [Beauveria bassiana ARSEF 2860] &gt;EJP63576.1 WW domain-containing protein [Beauveria bassiana ARSEF 2860]
BBA_05852	3303	19.35	66.23	79.64	0	0	0	-14.8498	1.84e-72	3.29e-70	karyopherin Kap123 [Beauveria bassiana ARSEF 2860] &gt;EJP65082.1 karyopherin Kap123 [Beauveria bassiana ARSEF 2860]
BBA_04136	2553	74.45	63.36	74.04	0	0	0	-14.79	6.34e-72	1.11e-69	protein kinase CHM1 [Beauveria bassiana ARSEF 2860] &gt;EJP66843.1 protein kinase CHM1 [Beauveria bassiana ARSEF 2860]
BBA_07729	573	257.62	521.18	446.29	0	0	0	-14.7768	8.36e-72	1.43e-69	40S ribosomal protein S9 (S7) [Cordyceps militaris CM01] &gt;EGX90098.1 40S ribosomal protein S9 (S7) [Cordyceps militaris CM01]
BBA_07018	1344	119.06	158.91	142.81	0	0	0	-14.7652	1.06e-71	1.8e-69	beta tubulin [Beauveria bassiana ARSEF 2860] &gt;EJP64013.1 beta tubulin [Beauveria bassiana ARSEF 2860]
BBA_05228	1068	156.09	196.61	195.75	0	0	0	-14.7624	1.13e-71	1.88e-69	bax Inhibitor family protein [Beauveria bassiana ARSEF 2860] &gt;EJP65817.1 bax Inhibitor family protein [Beauveria bassiana ARSEF 2860]
BBA_00217	369	635.14	947.29	857.74	0	0	0	-14.7615	1.15e-71	1.9e-69	60S ribosomal protein L31 [Beauveria bassiana ARSEF 2860] &gt;EJP70587.1 60S ribosomal protein L31 [Beauveria bassiana ARSEF 2860] &gt;KGQ11968.1 60S ribosomal protein L31 [Beauveria bassiana D1-5]
BBA_00522	2586	43.86	63.37	94.59	0	0	0	-14.7559	1.29e-71	2.11e-69	Urease, alpha subunit [Beauveria bassiana ARSEF 2860] &gt;EJP70892.1 Urease, alpha subunit [Beauveria bassiana ARSEF 2860]
BBA_04318	2631	63.12	74.09	61.64	0	0	0	-14.7458	1.58e-71	2.57e-69	PH domain-containing protein [Beauveria bassiana ARSEF 2860] &gt;EJP67025.1 PH domain-containing protein [Beauveria bassiana ARSEF 2860]
BBA_10111	1233	148.94	143.59	155.65	0	0	0	-14.7099	3.34e-71	5.36e-69	nucleotide-sugar transporter, putative [Beauveria bassiana ARSEF 2860] &gt;EJP60943.1 nucleotide-sugar transporter, putative [Beauveria bassiana ARSEF 2860]
BBA_07719	1116	135.62	186.36	174.93	0	0	0	-14.6958	4.47e-71	7.11e-69	autophagy-related protein 3 [Beauveria bassiana ARSEF 2860] &gt;EJP63325.1 autophagy-related protein 3 [Beauveria bassiana ARSEF 2860]
BBA_03834	1326	137.2	134.39	135.73	0	0	0	-14.6917	4.85e-71	7.64e-69	glycosyl hydrolase family 16 [Beauveria bassiana ARSEF 2860] &gt;EJP67260.1 glycosyl hydrolase family 16 [Beauveria bassiana ARSEF 2860]
BBA_01020	1656	110.08	101.4	101.06	0	0	0	-14.6694	7.71e-71	1.19e-68	glucosidase II beta subunit-like protein [Beauveria bassiana ARSEF 2860] &gt;EJP70151.1 glucosidase II beta subunit-like protein [Beauveria bassiana ARSEF 2860]
BBA_05730	465	434.81	612.82	508.77	0	0	0	-14.669	7.79e-71	1.19e-68	putative cyanate lyase [Beauveria bassiana ARSEF 2860] &gt;EJP65399.1 putative cyanate lyase [Beauveria bassiana ARSEF 2860]
BBA_07816	1488	70.26	123.44	138.14	0	0	0	-14.5981	3.38e-70	5.11e-68	major facilitator superfamily transporter [Beauveria bassiana ARSEF 2860] &gt;EJP63216.1 major facilitator superfamily transporter [Beauveria bassiana ARSEF 2860]
BBA_05930	3177	35.79	52.7	56.16	0	0	0	-14.5845	4.47e-70	6.64e-68	eukaryotic translation initiation factor 3 subunit A [Beauveria bassiana ARSEF 2860] &gt;EJP65160.1 eukaryotic translation initiation factor 3 subunit A [Beauveria bassiana ARSEF 2860]
BBA_01630	1131	133.4	155.57	159.61	0	0	0	-14.569	6.17e-70	9.09e-68	hypothetical protein BBA_01630 [Beauveria bassiana ARSEF 2860] &gt;EJP69665.1 hypothetical protein BBA_01630 [Beauveria bassiana ARSEF 2860]
BBA_04553	1155	92.88	174.18	161.67	0	0	0	-14.5461	9.89e-70	1.44e-67	D-amino acid oxidase [Beauveria bassiana ARSEF 2860] &gt;EJP66613.1 D-amino acid oxidase [Beauveria bassiana ARSEF 2860]
BBA_06126	1920	87.01	75.21	80.4	0	0	0	-14.5395	1.14e-69	1.64e-67	hypothetical protein BBA_06126 [Beauveria bassiana ARSEF 2860] &gt;J5JPY5.1 RecName: Full=Developmental regulatory protein wetA &gt;EJP64951.1 hypothetical protein BBA_06126 [Beauveria bassiana ARSEF 2860]
BBA_00169	1392	133.86	103.55	106.63	0	0	0	-14.5229	1.6e-69	2.25e-67	FKBP-type peptidyl-prolyl cis-trans isomerase [Beauveria bassiana ARSEF 2860] &gt;EJP70539.1 FKBP-type peptidyl-prolyl cis-trans isomerase [Beauveria bassiana ARSEF 2860]
BBA_01110	2487	42.49	57.03	76.82	0	0	0	-14.4973	2.71e-69	3.79e-67	RING finger domain-containing protein [Beauveria bassiana ARSEF 2860] &gt;EJP70241.1 RING finger domain-containing protein [Beauveria bassiana ARSEF 2860]
BBA_09870	1677	100.03	81.2	90.99	0	0	0	-14.4898	3.18e-69	4.39e-67	branchpoint-bridging protein [Beauveria bassiana ARSEF 2860] &gt;EJP61168.1 branchpoint-bridging protein [Beauveria bassiana ARSEF 2860]
BBA_03825	3354	40.54	44.22	43.27	0	0	0	-14.4833	3.63e-69	4.98e-67	Cytochrome P450 CYP6001C8 [Beauveria bassiana ARSEF 2860] &gt;EJP67251.1 Cytochrome P450 CYP6001C8 [Beauveria bassiana ARSEF 2860]
BBA_04161	456	411.32	527.18	466.61	0	0	0	-14.4764	4.19e-69	5.7e-67	40S ribosomal protein S19 [Beauveria bassiana ARSEF 2860] &gt;EJP66868.1 40S ribosomal protein S19 [Beauveria bassiana ARSEF 2860] &gt;KGQ12800.1 40S ribosomal protein S19 [Beauveria bassiana D1-5]
BBA_06473	1452	138.35	95.46	84.13	0	0	0	-14.4724	4.55e-69	6.08e-67	Cytochrome P450 CYP684A2 [Beauveria bassiana ARSEF 2860] &gt;EJP64479.1 Cytochrome P450 CYP684A2 [Beauveria bassiana ARSEF 2860]
BBA_01304	2292	22.75	75.49	86.65	0	0	0	-14.4494	7.31e-69	9.62e-67	metallothionein expression activator [Beauveria bassiana ARSEF 2860] &gt;EJP69339.1 metallothionein expression activator [Beauveria bassiana ARSEF 2860]
BBA_06988	1092	109.26	122.88	194.95	0	0	0	-14.4465	7.77e-69	1.01e-66	BZIP-type transcription factor [Beauveria bassiana ARSEF 2860] &gt;EJP63983.1 BZIP-type transcription factor [Beauveria bassiana ARSEF 2860]
BBA_05331	1887	74.25	66.99	88.18	0	0	0	-14.4367	9.52e-69	1.23e-66	flavocytochrome c [Beauveria bassiana ARSEF 2860] &gt;EJP65920.1 flavocytochrome c [Beauveria bassiana ARSEF 2860]
BBA_02842	5922	24.94	18.87	23.63	0	0	0	-14.4076	1.74e-68	2.23e-66	nucleoporin autopeptidase [Beauveria bassiana ARSEF 2860] &gt;EJP67946.1 nucleoporin autopeptidase [Beauveria bassiana ARSEF 2860]
BBA_00950	1419	63.37	104.85	136.38	0	0	0	-14.399	2.07e-68	2.64e-66	phosphatidylinositol-specific phospholipase C [Beauveria bassiana ARSEF 2860] &gt;EJP70081.1 phosphatidylinositol-specific phospholipase C [Beauveria bassiana ARSEF 2860]
BBA_07904	651	331.73	212.44	252.81	0	0	0	-14.3934	2.33e-68	2.92e-66	GTP-binding nuclear protein GSP1/Ran [Cordyceps militaris CM01] &gt;XP_008601223.1 GTP-binding nuclear protein GSP1/Ran [Beauveria bassiana ARSEF 2860] &gt;XP_018708152.1 GTP-binding nuclear protein GSP1/Ran [Isaria fumosorosea ARSEF 2679] &gt;EGX92028.1 GTP-binding nuclear protein GSP1/Ran [Cordyceps militaris CM01] &gt;EJP63099.1 GTP-binding nuclear protein GSP1/Ran [Beauveria bassiana ARSEF 28…
BBA_03515	1482	77.79	106.25	105.84	0	0	0	-14.3898	2.51e-68	3.12e-66	ribose-phosphate diphosphokinase [Beauveria bassiana ARSEF 2860] &gt;EJP67735.1 ribose-phosphate diphosphokinase [Beauveria bassiana ARSEF 2860]
BBA_00493	396	317.83	681.03	651.93	0	0	0	-14.3837	2.84e-68	3.5e-66	profilin-like protein [Beauveria bassiana ARSEF 2860] &gt;EJP70863.1 profilin-like protein [Beauveria bassiana ARSEF 2860]
BBA_07771	1881	42.51	98.05	80.02	0	0	0	-14.3837	2.85e-68	3.5e-66	feebly protein [Beauveria bassiana ARSEF 2860] &gt;EJP63377.1 feebly protein [Beauveria bassiana ARSEF 2860]
BBA_01673	1500	113.72	78.34	91.45	0	0	0	-14.3655	4.15e-68	5.05e-66	UPF0615 protein [Beauveria bassiana ARSEF 2860] &gt;EJP69708.1 UPF0615 protein [Beauveria bassiana ARSEF 2860]
BBA_04619	1656	83.39	88.48	80.72	0	0	0	-14.3636	4.31e-68	5.2e-66	glycosyl hydrolase family 16 [Beauveria bassiana ARSEF 2860] &gt;EJP66679.1 glycosyl hydrolase family 16 [Beauveria bassiana ARSEF 2860]
BBA_01640	573	281.98	342.08	298.28	0	0	0	-14.3587	4.78e-68	5.73e-66	copper transport protein ctr4 [Beauveria bassiana ARSEF 2860] &gt;EJP69675.1 copper transport protein ctr4 [Beauveria bassiana ARSEF 2860]
BBA_06064	1230	59.81	129.98	157.66	0	0	0	-14.3555	5.1e-68	6.07e-66	GATA zinc finger protein [Beauveria bassiana ARSEF 2860] &gt;EJP64889.1 GATA zinc finger protein [Beauveria bassiana ARSEF 2860]
BBA_03041	1137	123.24	113.3	146.9	0	0	0	-14.3515	5.55e-68	6.56e-66	Isocitrate dehydrogenase [Beauveria bassiana ARSEF 2860] &gt;EJP68145.1 Isocitrate dehydrogenase [Beauveria bassiana ARSEF 2860]
BBA_07814	1263	130.89	107.15	103.27	0	0	0	-14.3509	5.62e-68	6.58e-66	phosphatidylserine decarboxylase family protein [Beauveria bassiana ARSEF 2860] &gt;EJP63214.1 phosphatidylserine decarboxylase family protein [Beauveria bassiana ARSEF 2860]
BBA_03480	921	125.4	190.59	173.73	0	0	0	-14.344	6.48e-68	7.54e-66	RNase H domain protein [Beauveria bassiana ARSEF 2860] &gt;EJP67700.1 RNase H domain protein [Beauveria bassiana ARSEF 2860]
BBA_02143	1920	58.68	68.44	81.62	0	0	0	-14.3311	8.44e-68	9.75e-66	serine/threonine-protein kinase gad8 [Beauveria bassiana ARSEF 2860] &gt;EJP69108.1 serine/threonine-protein kinase gad8 [Beauveria bassiana ARSEF 2860]
BBA_04665	1215	118.04	85.23	145.43	0	0	0	-14.3263	9.34e-68	1.07e-65	Ketol-acid reductoisomerase [Beauveria bassiana ARSEF 2860] &gt;EJP66172.1 Ketol-acid reductoisomerase [Beauveria bassiana ARSEF 2860]
BBA_02999	300	307.12	1305.25	1073.56	0	0	0	-14.3218	1.03e-67	1.17e-65	hydrophobin-like protein [Beauveria bassiana ARSEF 2860] &gt;EJP68103.1 hydrophobin-like protein [Beauveria bassiana ARSEF 2860]
BBA_01935	1854	49.47	81.49	82.94	0	0	0	-14.3144	1.19e-67	1.35e-65	Cupredoxin-like protein [Beauveria bassiana ARSEF 2860] &gt;EJP68900.1 Cupredoxin-like protein [Beauveria bassiana ARSEF 2860]
BBA_09309	462	202.91	487.18	508.75	0	0	0	-14.2901	1.98e-67	2.2e-65	ubiquitin [Cordyceps militaris CM01] &gt;XP_008602628.1 ubiquitin family protein [Beauveria bassiana ARSEF 2860] &gt;EGX95833.1 ubiquitin [Cordyceps militaris CM01] &gt;EJP61747.1 ubiquitin family protein [Beauveria bassiana ARSEF 2860] &gt;OAA70763.1 ubiquitin [Cordyceps confragosa RCEF 1005]
BBA_05873	1443	0	122.39	150.71	0	0	0	-14.289	2.02e-67	2.23e-65	asparaginase-like protein [Beauveria bassiana ARSEF 2860] &gt;EJP65103.1 asparaginase-like protein [Beauveria bassiana ARSEF 2860]
BBA_07556	1479	90.16	86.83	92.57	0	0	0	-14.2755	2.67e-67	2.93e-65	SPG20 protein [Beauveria bassiana ARSEF 2860] &gt;EJP63380.1 SPG20 protein [Beauveria bassiana ARSEF 2860]
BBA_05529	1161	98.2	121.63	128.3	0	0	0	-14.2494	4.57e-67	4.93e-65	extracellular protein [Beauveria bassiana ARSEF 2860] &gt;EJP65660.1 extracellular protein [Beauveria bassiana ARSEF 2860]
BBA_06110	702	90.36	271.01	276.72	0	0	0	-14.2425	5.29e-67	5.66e-65	palI protein [Beauveria bassiana ARSEF 2860] &gt;EJP64935.1 palI protein [Beauveria bassiana ARSEF 2860] &gt;KGQ05316.1 pH-response regulator protein palI/rim-9 [Beauveria bassiana D1-5]
BBA_08119	774	159.41	210.16	189.62	0	0	0	-14.2194	8.52e-67	9e-65	cytoplasmic ribosomal protein subunit S3 [Beauveria bassiana ARSEF 2860] &gt;EJP62914.1 cytoplasmic ribosomal protein subunit S3 [Beauveria bassiana ARSEF 2860] &gt;KGQ04577.1 40S ribosomal protein S3 [Beauveria bassiana D1-5] &gt;OAA36945.1 cytoplasmic ribosomal protein subunit S3 [Cordyceps brongniartii RCEF 3172]
BBA_00305	1614	69.13	92.17	72.04	0	0	0	-14.2101	1.03e-66	1.08e-64	Cytochrome P450 CYP628A2 [Beauveria bassiana ARSEF 2860] &gt;EJP70675.1 Cytochrome P450 CYP628A2 [Beauveria bassiana ARSEF 2860]
BBA_02311	465	354.64	458.76	318.78	0	0	0	-14.2051	1.15e-66	1.19e-64	Cu/Zn superoxide dismutase [Beauveria bassiana ARSEF 2860] &gt;EJP68309.1 Cu/Zn superoxide dismutase [Beauveria bassiana ARSEF 2860] &gt;KGQ09960.1 Superoxide dismutase [Beauveria bassiana D1-5] &gt;OAA40210.1 Superoxide dismutase (Cu/Zn) [Cordyceps brongniartii RCEF 3172]
BBA_05950	2220	54.78	55.35	53.95	0	0	0	-14.205	1.15e-66	1.19e-64	dihydroflavonal-4-reductase protein [Beauveria bassiana ARSEF 2860] &gt;EJP65180.1 dihydroflavonal-4-reductase protein [Beauveria bassiana ARSEF 2860]
BBA_00987	4473	23.08	18.95	35.22	0	0	0	-14.1959	1.38e-66	1.42e-64	C2 domain-containing protein [Beauveria bassiana ARSEF 2860] &gt;EJP70118.1 C2 domain-containing protein [Beauveria bassiana ARSEF 2860]
BBA_01984	744	160.98	220.08	193.79	0	0	0	-14.1862	1.69e-66	1.72e-64	superoxide dismutase [Beauveria bassiana ARSEF 2860] &gt;EJP68949.1 superoxide dismutase [Beauveria bassiana ARSEF 2860]
BBA_02851	387	332.83	595.36	568.64	0	0	0	-14.1825	1.83e-66	1.86e-64	nuclear transport factor 2 domain-containing protein [Beauveria bassiana ARSEF 2860] &gt;EJP67955.1 nuclear transport factor 2 domain-containing protein [Beauveria bassiana ARSEF 2860]
BBA_02111	1131	101.91	122.34	115.57	0	0	0	-14.1674	2.49e-66	2.52e-64	NAD dependent epimerase/dehydratase [Beauveria bassiana ARSEF 2860] &gt;EJP69076.1 NAD dependent epimerase/dehydratase [Beauveria bassiana ARSEF 2860]
BBA_05269	1131	128.32	144.38	63.47	0	0	0	-14.1382	4.56e-66	4.58e-64	GNS1/SUR4 family protein [Beauveria bassiana ARSEF 2860] &gt;EJP65858.1 GNS1/SUR4 family protein [Beauveria bassiana ARSEF 2860]
BBA_06745	504	288.34	322.83	338.37	0	0	0	-14.1336	5.01e-66	4.99e-64	putative peroxisomal membrane protein [Beauveria bassiana ARSEF 2860] &gt;EJP64363.1 putative peroxisomal membrane protein [Beauveria bassiana ARSEF 2860]
BBA_03760	1707	88.5	35.06	84.04	0	0	0	-14.1265	5.78e-66	5.73e-64	DEAD/DEAH box helicase [Beauveria bassiana ARSEF 2860] &gt;EJP67186.1 DEAD/DEAH box helicase [Beauveria bassiana ARSEF 2860]
BBA_09618	2118	1878.6	1457.72	1177.08	0.07	0.03	0.1	-14.1185	4.29e-100	1.15e-96	dynamin GTPase, putative [Beauveria bassiana ARSEF 2860] &gt;EJP61428.1 dynamin GTPase, putative [Beauveria bassiana ARSEF 2860]
BBA_02454	237	2073.02	1395.18	709.81	0	0	0	-14.1113	7.93e-66	7.81e-64	hypothetical protein BBA_02454 [Beauveria bassiana ARSEF 2860] &gt;EJP68452.1 hypothetical protein BBA_02454 [Beauveria bassiana ARSEF 2860]
BBA_02000	2985	22.94	48.91	38.31	0	0	0	-14.0974	1.06e-65	1.03e-63	hypothetical protein BBA_02000 [Beauveria bassiana ARSEF 2860] &gt;EJP68965.1 hypothetical protein BBA_02000 [Beauveria bassiana ARSEF 2860]
BBA_02806	852	180.36	157.36	118.71	0	0	0	-14.0891	1.25e-65	1.2e-63	splicing factor Spf30 [Beauveria bassiana ARSEF 2860] &gt;EJP67910.1 splicing factor Spf30 [Beauveria bassiana ARSEF 2860]
BBA_09881	1194	79.66	122.63	97.97	0	0	0	-14.0822	1.45e-65	1.37e-63	sterigmatocystin 8-O-methyltransferase [Beauveria bassiana ARSEF 2860] &gt;EJP61179.1 sterigmatocystin 8-O-methyltransferase [Beauveria bassiana ARSEF 2860]
BBA_06887	5589	21.23	14.02	21.44	0	0	0	-14.0722	1.77e-65	1.68e-63	fatty acid synthase subunit alpha [Beauveria bassiana ARSEF 2860] &gt;EJP64183.1 fatty acid synthase subunit alpha [Beauveria bassiana ARSEF 2860]
BBA_06177	411	370.98	473.17	412.61	0	0	0	-14.0717	1.8e-65	1.69e-63	putative ribosomal protein L26 [Beauveria bassiana ARSEF 2860] &gt;EJP65002.1 putative ribosomal protein L26 [Beauveria bassiana ARSEF 2860] &gt;OAA39617.1 Ribosomal protein L26/L24P, eukaryotic/archaeal [Cordyceps brongniartii RCEF 3172]
BBA_08198	1041	75.8	135.29	132.94	0	0	0	-14.0517	2.72e-65	2.54e-63	voltage-gated potassium channel beta-1 subunit [Beauveria bassiana ARSEF 2860] &gt;EJP62811.1 voltage-gated potassium channel beta-1 subunit [Beauveria bassiana ARSEF 2860]
BBA_03902	1656	68.89	66.52	67.53	0	0	0	-14.0478	2.95e-65	2.74e-63	T-complex protein 1 [Beauveria bassiana ARSEF 2860] &gt;EJP67328.1 T-complex protein 1 [Beauveria bassiana ARSEF 2860] &gt;KGQ04847.1 T-complex protein 1 subunit epsilon [Beauveria bassiana D1-5]
BBA_03552	861	152.55	141.98	137.27	0	0	0	-14.0336	3.95e-65	3.64e-63	NADH dehydrogenase iron-sulfur protein [Beauveria bassiana ARSEF 2860] &gt;EJP67772.1 NADH dehydrogenase iron-sulfur protein [Beauveria bassiana ARSEF 2860]
BBA_05917	948	103	154.27	120.57	0	0	0	-14.0176	5.5e-65	5.02e-63	vesicular integral-membrane protein VIP36 [Beauveria bassiana ARSEF 2860] &gt;EJP65147.1 vesicular integral-membrane protein VIP36 [Beauveria bassiana ARSEF 2860]
BBA_08762	1944	52.55	57.8	54.89	0	0	0	-14.0082	6.68e-65	6.06e-63	autophagy related lipase [Beauveria bassiana ARSEF 2860] &gt;EJP62335.1 autophagy related lipase [Beauveria bassiana ARSEF 2860]
BBA_03647	1167	65.38	105.48	119.43	0	0	0	-14.0021	7.55e-65	6.81e-63	BSD domain-containing protein [Beauveria bassiana ARSEF 2860] &gt;EJP67073.1 BSD domain-containing protein [Beauveria bassiana ARSEF 2860]
BBA_01473	894	100.64	130.94	160.18	0	0	0	-13.972	1.41e-64	1.25e-62	DUF292 domain-containing protein [Beauveria bassiana ARSEF 2860] &gt;EJP69508.1 DUF292 domain-containing protein [Beauveria bassiana ARSEF 2860]
BBA_03455	579	183.33	273.6	232.76	0	0	0	-13.9638	1.67e-64	1.47e-62	phosphate transporter [Beauveria bassiana ARSEF 2860] &gt;EJP67675.1 phosphate transporter [Beauveria bassiana ARSEF 2860] &gt;KGQ09816.1 Inorganic phosphate transport protein PHO88 [Beauveria bassiana D1-5] &gt;OAA51027.1 inorganic phosphate transporter [Cordyceps brongniartii RCEF 3172]
BBA_05718	321	501.27	721.4	593.73	0	0	0	-13.9487	2.28e-64	1.99e-62	cytochrome c [Beauveria bassiana ARSEF 2860] &gt;EJP65387.1 cytochrome c [Beauveria bassiana ARSEF 2860] &gt;KGQ06979.1 Cytochrome c [Beauveria bassiana D1-5]
BBA_06173	1473	47.08	76.44	89.85	0	0	0	-13.9441	2.5e-64	2.17e-62	Lsm14a protein [Beauveria bassiana ARSEF 2860] &gt;EJP64998.1 Lsm14a protein [Beauveria bassiana ARSEF 2860]
BBA_04718	261	727.99	1140.74	951.51	0	0	0	-13.9203	4.1e-64	3.54e-62	LSM domain-containing protein [Beauveria bassiana ARSEF 2860] &gt;EJP66225.1 LSM domain-containing protein [Beauveria bassiana ARSEF 2860] &gt;KGQ05653.1 putative small nuclear ribonucleoprotein F [Beauveria bassiana D1-5]
BBA_05739	1443	27.69	91.8	93.89	0	0	0	-13.918	4.3e-64	3.69e-62	dibenzothiophene desulfurization enzyme A [Beauveria bassiana ARSEF 2860] &gt;EJP65408.1 dibenzothiophene desulfurization enzyme A [Beauveria bassiana ARSEF 2860]
BBA_00131	906	128.45	118.88	124.95	0	0	0	-13.9121	4.84e-64	4.13e-62	RNA recognition domain-containing protein [Beauveria bassiana ARSEF 2860] &gt;EJP70501.1 RNA recognition domain-containing protein [Beauveria bassiana ARSEF 2860]
BBA_00763	1278	62.05	95.19	83.63	0	0	0	-13.8792	9.55e-64	8.07e-62	glutaryl-CoA dehydrogenase [Beauveria bassiana ARSEF 2860] &gt;EJP69894.1 glutaryl-CoA dehydrogenase [Beauveria bassiana ARSEF 2860]
BBA_00971	1467	42.34	62.22	99.2	0	0	0	-13.8749	1.05e-63	8.79e-62	stress response element binding protein [Beauveria bassiana ARSEF 2860] &gt;EJP70102.1 stress response element binding protein [Beauveria bassiana ARSEF 2860]
BBA_03164	729	158.89	177.52	136.69	0	0	0	-13.8607	1.4e-63	1.17e-61	CAP-Gly domain-containing protein [Beauveria bassiana ARSEF 2860] &gt;EJP68268.1 CAP-Gly domain-containing protein [Beauveria bassiana ARSEF 2860]
BBA_02943	867	0	240.45	131.44	0	0	0	-13.8575	1.5e-63	1.25e-61	hypothetical protein BBA_02943 [Beauveria bassiana ARSEF 2860] &gt;EJP68047.1 hypothetical protein BBA_02943 [Beauveria bassiana ARSEF 2860]
BBA_06335	1527	56.27	66.55	70.91	0	0	0	-13.8554	1.57e-63	1.3e-61	succinate-semialdehyde dehydrogenase, putative [Beauveria bassiana ARSEF 2860] &gt;EJP64766.1 succinate-semialdehyde dehydrogenase, putative [Beauveria bassiana ARSEF 2860]
BBA_04108	501	221.25	326.15	242.04	0	0	0	-13.8529	1.64e-63	1.35e-61	zinc-finger domain-containing protein [Beauveria bassiana ARSEF 2860] &gt;EJP66815.1 zinc-finger domain-containing protein [Beauveria bassiana ARSEF 2860]
BBA_08023	1251	28.05	98.65	112.67	0	0	0	-13.851	1.71e-63	1.4e-61	NADH-dependent flavin oxidoreductase-like protein [Beauveria bassiana ARSEF 2860] &gt;EJP63012.1 NADH-dependent flavin oxidoreductase-like protein [Beauveria bassiana ARSEF 2860]
BBA_04897	1266	75.74	80.86	81.93	0	0	0	-13.8448	1.95e-63	1.59e-61	26S proteasome subunit P45 family protein [Beauveria bassiana ARSEF 2860] &gt;EJP66404.1 26S proteasome subunit P45 family protein [Beauveria bassiana ARSEF 2860] &gt;KGQ04284.1 26S protease regulatory subunit 6B [Beauveria bassiana D1-5] &gt;OAA37706.1 26S protease regulatory subunit 6B [Cordyceps brongniartii RCEF 3172]
BBA_04402	2073	50.05	43.8	43.44	0	0	0	-13.8377	2.24e-63	1.81e-61	Cytochrome P450 CYP505A2 [Beauveria bassiana ARSEF 2860] &gt;EJP66462.1 Cytochrome P450 CYP505A2 [Beauveria bassiana ARSEF 2860]
BBA_05241	1404	39.94	81.31	86.82	0	0	0	-13.8312	2.57e-63	2.07e-61	argininosuccinate lyase [Beauveria bassiana ARSEF 2860] &gt;EJP65830.1 argininosuccinate lyase [Beauveria bassiana ARSEF 2860]
BBA_02873	1422	29.79	64.78	107.21	0	0	0	-13.8166	3.47e-63	2.76e-61	sarcosine oxidase [Beauveria bassiana ARSEF 2860] &gt;EJP67977.1 sarcosine oxidase [Beauveria bassiana ARSEF 2860]
BBA_09638	966	127.64	105.52	89.87	0	0	0	-13.8133	3.71e-63	2.93e-61	hypothetical protein BBA_09638 [Beauveria bassiana ARSEF 2860] &gt;EJP61395.1 hypothetical protein BBA_09638 [Beauveria bassiana ARSEF 2860]
BBA_04995	2721	41.17	28.99	30.04	0	0	0	-13.8016	4.75e-63	3.74e-61	ribonucleoside-diphosphate reductase large chain [Beauveria bassiana ARSEF 2860] &gt;EJP66024.1 ribonucleoside-diphosphate reductase large chain [Beauveria bassiana ARSEF 2860]
BBA_08545	2118	30.91	51.22	47.58	0	0	0	-13.8013	4.77e-63	3.74e-61	E1-like activating enzyme [Beauveria bassiana ARSEF 2860] &gt;EJP62461.1 E1-like activating enzyme [Beauveria bassiana ARSEF 2860]
BBA_05504	4230	13.39	15.52	32.63	0	0	0	-13.7937	5.59e-63	4.36e-61	Immunoglobulin E-set [Beauveria bassiana ARSEF 2860] &gt;EJP65635.1 Immunoglobulin E-set [Beauveria bassiana ARSEF 2860]
BBA_07659	1260	9.64	92.28	124.39	0	0	0	-13.7912	5.88e-63	4.56e-61	sulphydryl oxidase [Beauveria bassiana ARSEF 2860] &gt;EJP63483.1 sulphydryl oxidase [Beauveria bassiana ARSEF 2860]
BBA_05774	2154	32.86	45.25	48	0	0	0	-13.7862	6.51e-63	5.03e-61	TBC domain-containing protein [Beauveria bassiana ARSEF 2860] &gt;EJP65443.1 TBC domain-containing protein [Beauveria bassiana ARSEF 2860]
BBA_06119	366	400.05	483.53	378.22	0	0	0	-13.7822	7.05e-63	5.42e-61	cytochrome b5-like Heme/Steroid binding domain-containing protein [Beauveria bassiana ARSEF 2860] &gt;EJP64944.1 cytochrome b5-like Heme/Steroid binding domain-containing protein [Beauveria bassiana ARSEF 2860] &gt;KGQ05327.1 putative steroid-binding protein 3 [Beauveria bassiana D1-5]
BBA_03311	1143	80.34	90.55	84.56	0	0	0	-13.7721	8.71e-63	6.6e-61	Actin-related protein, ARP1 class [Beauveria bassiana ARSEF 2860] &gt;EJP67531.1 Actin-related protein, ARP1 class [Beauveria bassiana ARSEF 2860] &gt;KGQ09631.1 Actin-like protein [Beauveria bassiana D1-5] &gt;OAA50885.1 actin-like protein (Centractin) [Cordyceps brongniartii RCEF 3172]
BBA_07918	1578	60.7	72.77	42.96	0	0	0	-13.7634	1.04e-62	7.85e-61	UTP-glucose-1-phosphate uridylyltransferase [Beauveria bassiana ARSEF 2860] &gt;EJP63113.1 UTP-glucose-1-phosphate uridylyltransferase [Beauveria bassiana ARSEF 2860]
BBA_08123	1932	58.15	39.77	43.23	0	0	0	-13.7626	1.06e-62	7.95e-61	glutamic acid-rich protein [Beauveria bassiana ARSEF 2860] &gt;EJP62918.1 glutamic acid-rich protein [Beauveria bassiana ARSEF 2860]
BBA_00323	1611	60.37	64.08	47.07	0	0	0	-13.7574	1.18e-62	8.79e-61	inosine-5&apos;-monophosphate dehydrogenase [Beauveria bassiana ARSEF 2860] &gt;EJP70693.1 inosine-5&apos;-monophosphate dehydrogenase [Beauveria bassiana ARSEF 2860]
BBA_07545	1620	65.57	58.9	44.98	0	0	0	-13.7455	1.5e-62	1.11e-60	eukaryotic translation initiation factor EIF-2B subunit 3 [Beauveria bassiana ARSEF 2860] &gt;EJP63619.1 eukaryotic translation initiation factor EIF-2B subunit 3 [Beauveria bassiana ARSEF 2860]
BBA_04564	441	240.11	383.76	267.1	0	0	0	-13.7423	1.61e-62	1.19e-60	putative thioredoxin G6G8.7 [Beauveria bassiana ARSEF 2860] &gt;EJP66624.1 putative thioredoxin G6G8.7 [Beauveria bassiana ARSEF 2860]
BBA_04903	789	135.38	131.39	126.49	0	0	0	-13.7418	1.62e-62	1.19e-60	rasp f 7 allergen [Beauveria bassiana ARSEF 2860] &gt;EJP65932.1 rasp f 7 allergen [Beauveria bassiana ARSEF 2860]
BBA_04333	1230	39.54	98.75	88.86	0	0	0	-13.739	1.73e-62	1.26e-60	DnaJ domain-containing protein [Beauveria bassiana ARSEF 2860] &gt;EJP67040.1 DnaJ domain-containing protein [Beauveria bassiana ARSEF 2860]
BBA_03040	417	217.37	404.44	346.45	0	0	0	-13.7361	1.83e-62	1.33e-60	DUF636 domain protein [Beauveria bassiana ARSEF 2860] &gt;EJP68144.1 DUF636 domain protein [Beauveria bassiana ARSEF 2860]
BBA_10114	2052	61.39	37.86	30.79	0	0	0	-13.7314	2.01e-62	1.46e-60	extensin-like protein [Beauveria bassiana ARSEF 2860] &gt;EJP60927.1 extensin-like protein [Beauveria bassiana ARSEF 2860]
BBA_06042	762	127.1	142.85	135.42	0	0	0	-13.7242	2.33e-62	1.68e-60	proteasome A-type and B-type [Beauveria bassiana ARSEF 2860] &gt;EJP64867.1 proteasome A-type and B-type [Beauveria bassiana ARSEF 2860] &gt;OAA49738.1 proteasome subunit alpha type 6 [Cordyceps brongniartii RCEF 3172]
BBA_05771	2250	4.88	53.19	55.44	0	0	0	-13.7234	2.38e-62	1.7e-60	eukaryotic translation initiation factor 3 [Beauveria bassiana ARSEF 2860] &gt;EJP65440.1 eukaryotic translation initiation factor 3 [Beauveria bassiana ARSEF 2860]
BBA_00520	2805	33.5	28.49	29.46	0	0	0	-13.7206	2.52e-62	1.79e-60	heterokaryon incompatibility protein Het-C [Beauveria bassiana ARSEF 2860] &gt;EJP70890.1 heterokaryon incompatibility protein Het-C [Beauveria bassiana ARSEF 2860]
BBA_07812	1644	49.57	46.18	66.32	0	0	0	-13.7181	2.64e-62	1.87e-60	adenylate-forming enzyme AfeA [Beauveria bassiana ARSEF 2860] &gt;EJP63212.1 adenylate-forming enzyme AfeA [Beauveria bassiana ARSEF 2860]
BBA_02939	1698	54.64	57.83	44.85	0	0	0	-13.7178	2.68e-62	1.88e-60	T-complex protein 1 [Beauveria bassiana ARSEF 2860] &gt;EJP68043.1 T-complex protein 1 [Beauveria bassiana ARSEF 2860]
BBA_07261	498	118.44	314.51	285.36	0	0	0	-13.7161	2.77e-62	1.94e-60	60S ribosomal protein L12 [Beauveria bassiana ARSEF 2860] &gt;EJP63937.1 60S ribosomal protein L12 [Beauveria bassiana ARSEF 2860] &gt;KGQ05841.1 60S ribosomal protein L12 [Beauveria bassiana D1-5] &gt;OAA45202.1 Ribosomal protein L11 [Cordyceps brongniartii RCEF 3172]
BBA_07306	1569	15.25	33.84	116.35	0	0	0	-13.7026	3.63e-62	2.52e-60	hypothetical protein BBA_07306 [Beauveria bassiana ARSEF 2860] &gt;EJP63662.1 hypothetical protein BBA_07306 [Beauveria bassiana ARSEF 2860]
BBA_05714	489	150.2	276.85	302.45	0	0	0	-13.697	4.1e-62	2.83e-60	diadenosine hexaphosphate hydrolase [Beauveria bassiana ARSEF 2860] &gt;EJP65383.1 diadenosine hexaphosphate hydrolase [Beauveria bassiana ARSEF 2860]
BBA_09623	1083	64.51	107.07	84.68	0	0	0	-13.6894	4.79e-62	3.3e-60	hypothetical protein BBA_09623 [Beauveria bassiana ARSEF 2860] &gt;EJP61433.1 hypothetical protein BBA_09623 [Beauveria bassiana ARSEF 2860]
BBA_09143	1941	42.61	45.71	43.34	0	0	0	-13.6773	6.16e-62	4.21e-60	ferric reductase like transmembrane component [Beauveria bassiana ARSEF 2860] &gt;EJP61891.1 ferric reductase like transmembrane component [Beauveria bassiana ARSEF 2860]
BBA_02642	1239	81.48	84.03	52.44	0	0	0	-13.6698	7.18e-62	4.88e-60	low temperature viability protein [Beauveria bassiana ARSEF 2860] &gt;EJP68640.1 low temperature viability protein [Beauveria bassiana ARSEF 2860]
BBA_00291	1947	39.92	43.12	46.8	0	0	0	-13.6649	7.92e-62	5.37e-60	COM1 protein [Beauveria bassiana ARSEF 2860] &gt;EJP70661.1 COM1 protein [Beauveria bassiana ARSEF 2860]
BBA_00614	1299	59.89	78.64	65.74	0	0	0	-13.6646	7.97e-62	5.38e-60	fasciclin domain-containing protein [Beauveria bassiana ARSEF 2860] &gt;EJP70984.1 fasciclin domain-containing protein [Beauveria bassiana ARSEF 2860]
BBA_04572	1461	40.01	82.21	55.77	0	0	0	-13.6635	8.17e-62	5.49e-60	26S proteasome subunit RPN7 [Beauveria bassiana ARSEF 2860] &gt;EJP66632.1 26S proteasome subunit RPN7 [Beauveria bassiana ARSEF 2860]
BBA_00876	1233	107.12	20.56	89.72	0	0	0	-13.658	9.13e-62	6.08e-60	nucleosome assembly protein [Beauveria bassiana ARSEF 2860] &gt;EJP70007.1 nucleosome assembly protein [Beauveria bassiana ARSEF 2860] &gt;KGQ05829.1 Putative nucleosome assembly protein [Beauveria bassiana D1-5]
BBA_05741	1881	41.88	54.04	38.23	0	0	0	-13.6532	1.01e-61	6.69e-60	4-hydroxyacetophenone monooxygenase [Beauveria bassiana ARSEF 2860] &gt;EJP65410.1 4-hydroxyacetophenone monooxygenase [Beauveria bassiana ARSEF 2860]
BBA_09116	1449	94.1	58.45	29	0	0	0	-13.6495	1.09e-61	7.18e-60	selenium-binding protein [Beauveria bassiana ARSEF 2860] &gt;EJP61960.1 selenium-binding protein [Beauveria bassiana ARSEF 2860]
BBA_07954	1584	35.65	74.58	50.11	0	0	0	-13.6438	1.22e-61	8.05e-60	ammonium permease MepC [Beauveria bassiana ARSEF 2860] &gt;EJP63149.1 ammonium permease MepC [Beauveria bassiana ARSEF 2860]
BBA_00560	3435	18.03	18.79	32.27	0	0	0	-13.6402	1.32e-61	8.65e-60	proteasome/cyclosome [Beauveria bassiana ARSEF 2860] &gt;EJP70930.1 proteasome/cyclosome [Beauveria bassiana ARSEF 2860] &gt;KGQ09513.1 26S proteasome regulatory subunit rpn2 [Beauveria bassiana D1-5]
BBA_00773	1554	23.85	44.83	89.45	0	0	0	-13.611	2.41e-61	1.57e-59	rhomboid family protein [Beauveria bassiana ARSEF 2860] &gt;EJP69904.1 rhomboid family protein [Beauveria bassiana ARSEF 2860]
BBA_05215	3345	17.98	27.33	23.85	0	0	0	-13.5954	3.33e-61	2.16e-59	GRAM domain-containing protein [Beauveria bassiana ARSEF 2860] &gt;EJP65804.1 GRAM domain-containing protein [Beauveria bassiana ARSEF 2860]
BBA_05822	1884	62.39	28.17	38.95	0	0	0	-13.5931	3.48e-61	2.25e-59	major facilitator superfamily transporter [Beauveria bassiana ARSEF 2860] &gt;EJP65052.1 major facilitator superfamily transporter [Beauveria bassiana ARSEF 2860]
BBA_09977	1833	25.74	56.03	48.3	0	0	0	-13.5807	4.52e-61	2.9e-59	SAM domain-containing protein [Beauveria bassiana ARSEF 2860] &gt;EJP61077.1 SAM domain-containing protein [Beauveria bassiana ARSEF 2860]
BBA_03325	327	333.93	510.91	493.88	0	0	0	-13.566	6.07e-61	3.88e-59	60S acidic ribosomal protein P1 [Beauveria bassiana ARSEF 2860] &gt;EJP67545.1 60S acidic ribosomal protein P1 [Beauveria bassiana ARSEF 2860] &gt;KGQ09660.1 60S acidic ribosomal protein P1 [Beauveria bassiana D1-5]
BBA_02329	732	105.92	101.09	169.91	0	0	0	-13.5528	7.97e-61	5.08e-59	SUR7 protein [Beauveria bassiana ARSEF 2860] &gt;EJP68327.1 SUR7 protein [Beauveria bassiana ARSEF 2860]
BBA_04825	804	137.82	100.86	99.05	0	0	0	-13.5506	8.35e-61	5.3e-59	oxidoreductase, 2OG-Fe(II) oxygenase family [Beauveria bassiana ARSEF 2860] &gt;EJP66332.1 oxidoreductase, 2OG-Fe(II) oxygenase family [Beauveria bassiana ARSEF 2860]
BBA_06757	1401	42.07	57.37	72.52	0	0	0	-13.5495	8.52e-61	5.39e-59	DUF895 domain membrane protein, putative [Beauveria bassiana ARSEF 2860] &gt;EJP64375.1 DUF895 domain membrane protein, putative [Beauveria bassiana ARSEF 2860]
BBA_09717	1122	45.9	91.91	83.89	0	0	0	-13.5463	9.11e-61	5.74e-59	3-deoxy-7-phosphoheptulonate synthase [Beauveria bassiana ARSEF 2860] &gt;EJP61322.1 3-deoxy-7-phosphoheptulonate synthase [Beauveria bassiana ARSEF 2860]
BBA_05160	1554	42.6	53.4	55.02	0	0	0	-13.5247	1.42e-60	8.92e-59	glycolipid anchored surface protein [Beauveria bassiana ARSEF 2860] &gt;EJP65749.1 glycolipid anchored surface protein [Beauveria bassiana ARSEF 2860]
BBA_01629	1002	90.56	85.75	75.09	0	0	0	-13.5191	1.6e-60	9.98e-59	hypothetical protein BBA_01629 [Beauveria bassiana ARSEF 2860] &gt;EJP69664.1 hypothetical protein BBA_01629 [Beauveria bassiana ARSEF 2860]
BBA_01593	606	108.83	206.27	159.08	0	0	0	-13.5171	1.66e-60	1.04e-58	quinone oxidoreductase [Beauveria bassiana ARSEF 2860] &gt;EJP69628.1 quinone oxidoreductase [Beauveria bassiana ARSEF 2860] &gt;KGQ10955.1 Minor allergen Alt a 7 [Beauveria bassiana D1-5]
BBA_05620	420	238.03	286.46	291.23	0	0	0	-13.502	2.27e-60	1.4e-58	cytochrome b5 [Beauveria bassiana ARSEF 2860] &gt;EJP65289.1 cytochrome b5 [Beauveria bassiana ARSEF 2860]
BBA_06202	846	94.78	110.59	96.28	0	0	0	-13.4877	3.05e-60	1.87e-58	Glc8 protein [Beauveria bassiana ARSEF 2860] &gt;EJP65027.1 Glc8 protein [Beauveria bassiana ARSEF 2860]
BBA_00701	1866	42.85	60.18	18.34	0	0	0	-13.4867	3.12e-60	1.9e-58	hypothetical protein BBA_00701 [Beauveria bassiana ARSEF 2860] &gt;EJP69832.1 hypothetical protein BBA_00701 [Beauveria bassiana ARSEF 2860]
BBA_07238	1176	61.04	86.41	55.26	0	0	0	-13.4841	3.3e-60	2.01e-58	DUF618 domain-containing protein [Beauveria bassiana ARSEF 2860] &gt;EJP63914.1 DUF618 domain-containing protein [Beauveria bassiana ARSEF 2860] &gt;KGQ05866.1 hypothetical protein BBAD15_g8920 [Beauveria bassiana D1-5]
BBA_07725	5034	14.42	9.2	17.75	0	0	0	-13.4665	4.72e-60	2.86e-58	AMI1 protein [Beauveria bassiana ARSEF 2860] &gt;EJP63331.1 AMI1 protein [Beauveria bassiana ARSEF 2860]
BBA_00764	444	82.58	320.39	315.14	0	0	0	-13.4639	5e-60	3.02e-58	ubiquitin-conjugating enzyme E2 [Beauveria bassiana ARSEF 2860] &gt;EJP69895.1 ubiquitin-conjugating enzyme E2 [Beauveria bassiana ARSEF 2860] &gt;KGQ10515.1 Ubiquitin-conjugating enzyme E2-16 kDa [Beauveria bassiana D1-5] &gt;OAA49761.1 ubiquitin-conjugating enzyme E2 [Cordyceps brongniartii RCEF 3172]
BBA_02980	933	42.5	114.3	103.42	0	0	0	-13.4632	5.07e-60	3.05e-58	eukaryotic translation initiation factor 2 alpha subunit [Beauveria bassiana ARSEF 2860] &gt;EJP68084.1 eukaryotic translation initiation factor 2 alpha subunit [Beauveria bassiana ARSEF 2860]
BBA_10321	2334	38.46	22.8	31.88	0	0	0	-13.4609	5.29e-60	3.17e-58	Dynamin family protein [Beauveria bassiana ARSEF 2860] &gt;EJP60730.1 Dynamin family protein [Beauveria bassiana ARSEF 2860]
BBA_09150	1794	38.52	43.99	40.87	0	0	0	-13.4598	5.4e-60	3.22e-58	nuclear distribution protein nudE [Beauveria bassiana ARSEF 2860] &gt;EJP61898.1 nuclear distribution protein nudE [Beauveria bassiana ARSEF 2860]
BBA_06000	876	106.27	104.84	73.1	0	0	0	-13.4567	5.76e-60	3.42e-58	hypothetical protein BBA_06000 [Beauveria bassiana ARSEF 2860] &gt;EJP65230.1 hypothetical protein BBA_06000 [Beauveria bassiana ARSEF 2860]
BBA_02021	462	252.55	200.11	220.97	0	0	0	-13.4402	8.12e-60	4.81e-58	nucleoside diphosphate kinase [Beauveria bassiana ARSEF 2860] &gt;EJP68986.1 nucleoside diphosphate kinase [Beauveria bassiana ARSEF 2860] &gt;OAA42858.1 Nucleoside diphosphate kinase [Cordyceps brongniartii RCEF 3172] &gt;OAA80533.1 nucleoside diphosphate kinase [Cordyceps confragosa RCEF 1005]
BBA_01705	2112	32.6	36.4	31.78	0	0	0	-13.424	1.13e-59	6.62e-58	RNA recognition domain-containing protein [Beauveria bassiana ARSEF 2860] &gt;EJP69740.1 RNA recognition domain-containing protein [Beauveria bassiana ARSEF 2860]
BBA_02676	1299	73.52	49.65	50.73	0	0	0	-13.4219	1.18e-59	6.89e-58	nucleosome remodeling factor CAF-I subunit [Beauveria bassiana ARSEF 2860] &gt;EJP68674.1 nucleosome remodeling factor CAF-I subunit [Beauveria bassiana ARSEF 2860]
BBA_06098	474	230.34	178.52	223.3	0	0	0	-13.4083	1.56e-59	9.07e-58	ubiquitin-conjugating enzyme E2-18 kDa [Beauveria bassiana ARSEF 2860] &gt;EJP64923.1 ubiquitin-conjugating enzyme E2-18 kDa [Beauveria bassiana ARSEF 2860]
BBA_07169	885	94.5	97.17	77.78	0	0	0	-13.4009	1.81e-59	1.04e-57	cell cycle control protein cwf16, putative [Beauveria bassiana ARSEF 2860] &gt;EJP63845.1 cell cycle control protein cwf16, putative [Beauveria bassiana ARSEF 2860]
BBA_06462	2325	25.09	28.26	34.53	0	0	0	-13.3826	2.65e-59	1.51e-57	transmembrane amino acid transporter [Beauveria bassiana ARSEF 2860] &gt;EJP64468.1 transmembrane amino acid transporter [Beauveria bassiana ARSEF 2860]
BBA_01367	2133	38.26	31.15	27.23	0	0	0	-13.3714	3.32e-59	1.89e-57	endomembrane protein 70 [Beauveria bassiana ARSEF 2860] &gt;EJP69402.1 endomembrane protein 70 [Beauveria bassiana ARSEF 2860]
BBA_06103	1608	42	45.67	42.98	0	0	0	-13.3659	3.72e-59	2.11e-57	myo-inositol-1-phosphate synthase [Beauveria bassiana ARSEF 2860] &gt;EJP64928.1 myo-inositol-1-phosphate synthase [Beauveria bassiana ARSEF 2860]
BBA_04805	2409	42.78	18.47	22.94	0	0	0	-13.3537	4.78e-59	2.7e-57	neutral/alkaline non-lysosomal ceramidase [Beauveria bassiana ARSEF 2860] &gt;EJP66312.1 neutral/alkaline non-lysosomal ceramidase [Beauveria bassiana ARSEF 2860]
BBA_02776	1590	33.92	47.89	48.15	0	0	0	-13.3471	5.49e-59	3.09e-57	choline transport protein [Beauveria bassiana ARSEF 2860] &gt;EJP67880.1 choline transport protein [Beauveria bassiana ARSEF 2860]
BBA_00935	1431	42.07	49.13	54.32	0	0	0	-13.3376	6.71e-59	3.77e-57	putative histidine acid phosphatase [Beauveria bassiana ARSEF 2860] &gt;EJP70066.1 putative histidine acid phosphatase [Beauveria bassiana ARSEF 2860]
BBA_02633	1167	50.86	56.09	76.45	0	0	0	-13.3366	6.81e-59	3.81e-57	alpha/beta hydrolase fold-3 domain containing protein [Beauveria bassiana ARSEF 2860] &gt;EJP68631.1 alpha/beta hydrolase fold-3 domain containing protein [Beauveria bassiana ARSEF 2860]
BBA_00421	2808	29.15	23.34	17.39	0	0	0	-13.3264	8.4e-59	4.67e-57	LAS seventeen-binding protein [Beauveria bassiana ARSEF 2860] &gt;EJP70791.1 LAS seventeen-binding protein [Beauveria bassiana ARSEF 2860]
BBA_00343	1275	44.13	60.21	59.91	0	0	0	-13.3229	9.08e-59	5.03e-57	Cys/Met metabolism PLP-dependent enzyme [Beauveria bassiana ARSEF 2860] &gt;EJP70713.1 Cys/Met metabolism PLP-dependent enzyme [Beauveria bassiana ARSEF 2860]
BBA_09652	522	144.7	215.34	141.44	0	0	0	-13.2841	2e-58	1.1e-56	ATP synthase subunit D [Beauveria bassiana ARSEF 2860] &gt;EJP61409.1 ATP synthase subunit D [Beauveria bassiana ARSEF 2860] &gt;KGQ09915.1 ATP synthase subunit d [Beauveria bassiana D1-5] &gt;OAA40222.1 ATP synthase D chain [Cordyceps brongniartii RCEF 3172]
BBA_04559	600	114.6	135.5	158.34	0	0	0	-13.2815	2.12e-58	1.16e-56	hypothetical protein BBA_04559 [Beauveria bassiana ARSEF 2860] &gt;EJP66619.1 hypothetical protein BBA_04559 [Beauveria bassiana ARSEF 2860]
BBA_08267	954	47.66	86.65	89.45	0	0	0	-13.2809	2.15e-58	1.18e-56	ATP phosphoribosyltransferase [Beauveria bassiana ARSEF 2860] &gt;EJP62722.1 ATP phosphoribosyltransferase [Beauveria bassiana ARSEF 2860] &gt;KGQ02633.1 ATP phosphoribosyltransferase [Beauveria bassiana D1-5]
BBA_01887	2211	31.42	26.1	28.19	0	0	0	-13.2593	3.33e-58	1.81e-56	DFDF domain-containing protein [Beauveria bassiana ARSEF 2860] &gt;EJP68852.1 DFDF domain-containing protein [Beauveria bassiana ARSEF 2860]
BBA_08926	1014	65.82	73.48	66.54	0	0	0	-13.2549	3.65e-58	1.96e-56	short chain dehydrogenase [Beauveria bassiana ARSEF 2860] &gt;EJP62129.1 short chain dehydrogenase [Beauveria bassiana ARSEF 2860] &gt;KGQ06513.1 3-ketoacyl-CoA reductase [Beauveria bassiana D1-5]
BBA_07491	2082	43.95	29.01	18.89	0	0	0	-13.2503	4.02e-58	2.16e-56	hypothetical protein BBA_07491 [Beauveria bassiana ARSEF 2860] &gt;EJP63565.1 hypothetical protein BBA_07491 [Beauveria bassiana ARSEF 2860]
BBA_04884	1185	61.49	56.54	53.02	0	0	0	-13.2497	4.06e-58	2.17e-56	DNA-repair protein rad2 [Beauveria bassiana ARSEF 2860] &gt;EJP66391.1 DNA-repair protein rad2 [Beauveria bassiana ARSEF 2860] &gt;KGQ04309.1 Flap endonuclease 1 [Beauveria bassiana D1-5]
BBA_04840	1500	37.33	49.04	41.41	0	0	0	-13.2239	6.95e-58	3.67e-56	rab protein geranylgeranyltransferase component A [Beauveria bassiana ARSEF 2860] &gt;EJP66347.1 rab protein geranylgeranyltransferase component A [Beauveria bassiana ARSEF 2860]
BBA_05903	1575	35.96	43.52	41.43	0	0	0	-13.2239	6.95e-58	3.67e-56	Golgi matrix protein, putative [Beauveria bassiana ARSEF 2860] &gt;EJP65133.1 Golgi matrix protein, putative [Beauveria bassiana ARSEF 2860]
BBA_07236	897	81.9	85.86	66.44	0	0	0	-13.2226	7.13e-58	3.75e-56	hydrolase-like protein [Beauveria bassiana ARSEF 2860] &gt;EJP63912.1 hydrolase-like protein [Beauveria bassiana ARSEF 2860]
BBA_08905	1419	50.15	45.34	40.55	0	0	0	-13.2165	8.08e-58	4.24e-56	Citrate synthase [Beauveria bassiana ARSEF 2860] &gt;EJP62108.1 Citrate synthase [Beauveria bassiana ARSEF 2860] &gt;KGQ06532.1 Citrate synthase [Beauveria bassiana D1-5]
BBA_04887	858	74.09	78.15	92.18	0	0	0	-13.2133	8.57e-58	4.48e-56	transmembrane alpha-helix domain-containing protein [Beauveria bassiana ARSEF 2860] &gt;EJP66394.1 transmembrane alpha-helix domain-containing protein [Beauveria bassiana ARSEF 2860]
BBA_02360	1371	33.56	50.01	55.94	0	0	0	-13.2114	8.94e-58	4.66e-56	BRCA1 C Terminus domain-containing protein [Beauveria bassiana ARSEF 2860] &gt;EJP68358.1 BRCA1 C Terminus domain-containing protein [Beauveria bassiana ARSEF 2860]
BBA_04955	1239	45.32	52.97	58.43	0	0	0	-13.2067	9.89e-58	5.12e-56	acetyl-CoA acetyltransferase [Beauveria bassiana ARSEF 2860] &gt;EJP65984.1 acetyl-CoA acetyltransferase [Beauveria bassiana ARSEF 2860]
BBA_06082	1122	62.97	66.09	46.69	0	0	0	-13.1946	1.27e-57	6.49e-56	ATP synthase F0 [Beauveria bassiana ARSEF 2860] &gt;EJP64907.1 ATP synthase F0 [Beauveria bassiana ARSEF 2860]
BBA_10059	975	31.84	70.29	101.64	0	0	0	-13.1929	1.31e-57	6.67e-56	p63 related protein [Beauveria bassiana ARSEF 2860] &gt;EJP60994.1 p63 related protein [Beauveria bassiana ARSEF 2860]
BBA_00506	2439	24.93	25.26	23.36	0	0	0	-13.1927	1.31e-57	6.67e-56	RNA recognition domain-containing protein [Beauveria bassiana ARSEF 2860] &gt;EJP70876.1 RNA recognition domain-containing protein [Beauveria bassiana ARSEF 2860]
BBA_04688	1404	29.04	47.49	56.8	0	0	0	-13.1877	1.45e-57	7.37e-56	glycosyl hydrolase family 76 [Beauveria bassiana ARSEF 2860] &gt;EJP66195.1 glycosyl hydrolase family 76 [Beauveria bassiana ARSEF 2860]
BBA_06083	5247	11.52	9.38	11.67	0	0	0	-13.1796	1.72e-57	8.72e-56	phospholipase D [Beauveria bassiana ARSEF 2860] &gt;EJP64908.1 phospholipase D [Beauveria bassiana ARSEF 2860]
BBA_03879	2301	12.08	32.81	31.31	0	0	0	-13.1711	2.05e-57	1.03e-55	acyltransferase-like protein [Beauveria bassiana ARSEF 2860] &gt;EJP67305.1 acyltransferase-like protein [Beauveria bassiana ARSEF 2860]
BBA_03990	1578	19.61	20.44	74.05	0	0	0	-13.1676	2.19e-57	1.1e-55	beta-1,3-glucanosyltransferase [Beauveria bassiana ARSEF 2860] &gt;EJP67416.1 beta-1,3-glucanosyltransferase [Beauveria bassiana ARSEF 2860] &gt;KGQ07721.1 Protein EPD1 [Beauveria bassiana D1-5]
BBA_01284	2259	4.4	22.06	50.02	0	0	0	-13.1671	2.21e-57	1.11e-55	CP2 transcription factor [Beauveria bassiana ARSEF 2860] &gt;EJP69319.1 CP2 transcription factor [Beauveria bassiana ARSEF 2860]
BBA_02631	519	126.96	171.89	164.32	0	0	0	-13.1623	2.46e-57	1.23e-55	hypothetical protein BBA_02631 [Beauveria bassiana ARSEF 2860] &gt;EJP68629.1 hypothetical protein BBA_02631 [Beauveria bassiana ARSEF 2860]
BBA_07730	483	158.01	173.68	182.81	0	0	0	-13.156	2.8e-57	1.4e-55	ribosomal protein L21e [Beauveria bassiana ARSEF 2860] &gt;EJP63336.1 ribosomal protein L21e [Beauveria bassiana ARSEF 2860]
BBA_02786	2106	18.74	29.27	34.47	0	0	0	-13.1425	3.68e-57	1.83e-55	apopolysialoglycoprotein [Beauveria bassiana ARSEF 2860] &gt;EJP67890.1 apopolysialoglycoprotein [Beauveria bassiana ARSEF 2860]
BBA_01039	1644	29.4	38.63	39.78	0	0	0	-13.1307	4.67e-57	2.32e-55	T-complex protein 1 [Beauveria bassiana ARSEF 2860] &gt;EJP70170.1 T-complex protein 1 [Beauveria bassiana ARSEF 2860]
BBA_00471	825	78.8	97.81	66.77	0	0	0	-13.1298	4.8e-57	2.37e-55	catechol O-methyltransferase [Beauveria bassiana ARSEF 2860] &gt;EJP70841.1 catechol O-methyltransferase [Beauveria bassiana ARSEF 2860]
BBA_01186	1863	33.05	30.15	30.88	0	0	0	-13.1257	5.2e-57	2.56e-55	hypothetical protein BBA_01186 [Beauveria bassiana ARSEF 2860] &gt;EJP70317.1 hypothetical protein BBA_01186 [Beauveria bassiana ARSEF 2860]
BBA_00203	2448	16.76	25.92	26.55	0	0	0	-13.1216	5.64e-57	2.76e-55	prolyl oligopeptidase family [Beauveria bassiana ARSEF 2860] &gt;EJP70573.1 prolyl oligopeptidase family [Beauveria bassiana ARSEF 2860]
BBA_02921	1890	24.09	31.09	36.53	0	0	0	-13.1214	5.69e-57	2.78e-55	glucose dehydrogenase [Beauveria bassiana ARSEF 2860] &gt;EJP68025.1 glucose dehydrogenase [Beauveria bassiana ARSEF 2860]
BBA_01577	2121	24.6	31.31	25.2	0	0	0	-13.1191	5.95e-57	2.89e-55	peptidase family M49 [Beauveria bassiana ARSEF 2860] &gt;EJP69612.1 peptidase family M49 [Beauveria bassiana ARSEF 2860]
BBA_08768	1512	49.05	34.8	34.45	0	0	0	-13.1154	6.39e-57	3.1e-55	glycolipid 2-alpha-mannosyltransferase [Beauveria bassiana ARSEF 2860] &gt;EJP62226.1 glycolipid 2-alpha-mannosyltransferase [Beauveria bassiana ARSEF 2860]
BBA_06079	486	171.29	171.09	151.98	0	0	0	-13.1071	7.59e-57	3.67e-55	vacuolar ATP synthase 16 kDa proteolipid subunit [Beauveria bassiana ARSEF 2860] &gt;EJP64904.1 vacuolar ATP synthase 16 kDa proteolipid subunit [Beauveria bassiana ARSEF 2860] &gt;KGQ05362.1 V-type proton ATPase 16 kDa proteolipid subunit [Beauveria bassiana D1-5] &gt;OAA37917.1 vacuolar ATP synthase 16 kDa proteolipid subunit [Cordyceps brongniartii RCEF 3172]
BBA_04204	4347	9.21	11.64	16.15	0	0	0	-13.0941	9.97e-57	4.8e-55	protein kinase domain-containing protein [Beauveria bassiana ARSEF 2860] &gt;EJP66911.1 protein kinase domain-containing protein [Beauveria bassiana ARSEF 2860]
BBA_05171	1053	38.98	59.24	76.14	0	0	0	-13.093	1.01e-56	4.85e-55	MOSC domain-containing protein [Beauveria bassiana ARSEF 2860] &gt;EJP65760.1 MOSC domain-containing protein [Beauveria bassiana ARSEF 2860]
BBA_07271	1896	12.59	33.35	42.88	0	0	0	-13.0929	1.01e-56	4.85e-55	NOL1/NOP2/sun family protein [Beauveria bassiana ARSEF 2860] &gt;EJP63947.1 NOL1/NOP2/sun family protein [Beauveria bassiana ARSEF 2860]
BBA_07062	1686	16.29	35.22	49.42	0	0	0	-13.0899	1.08e-56	5.14e-55	insulinase-like protein [Beauveria bassiana ARSEF 2860] &gt;EJP64057.1 insulinase-like protein [Beauveria bassiana ARSEF 2860]
BBA_04744	936	71.3	58.26	72.56	0	0	0	-13.089	1.1e-56	5.2e-55	Nucleosome assembly protein (NAP) [Beauveria bassiana ARSEF 2860] &gt;EJP66251.1 Nucleosome assembly protein (NAP) [Beauveria bassiana ARSEF 2860]
BBA_06085	1830	31.03	29.66	32.55	0	0	0	-13.0869	1.15e-56	5.43e-55	plus-3 domain-containing protein [Beauveria bassiana ARSEF 2860] &gt;EJP64910.1 plus-3 domain-containing protein [Beauveria bassiana ARSEF 2860]
BBA_02480	2442	21	23.81	23.09	0	0	0	-13.0827	1.25e-56	5.88e-55	stalk rot protein [Beauveria bassiana ARSEF 2860] &gt;EJP68478.1 stalk rot protein [Beauveria bassiana ARSEF 2860]
BBA_01863	489	115.47	216.52	143.25	0	0	0	-13.0694	1.65e-56	7.72e-55	hypothetical protein BBA_01863 [Beauveria bassiana ARSEF 2860]
BBA_02085	693	111.46	105.03	75.92	0	0	0	-13.0666	1.75e-56	8.14e-55	RWD domain protein (Gir2) [Beauveria bassiana ARSEF 2860] &gt;EJP69050.1 RWD domain protein (Gir2) [Beauveria bassiana ARSEF 2860]
BBA_07022	1335	49.61	39.68	41.16	0	0	0	-13.056	2.17e-56	1.01e-54	A49-like RNA polymerase I associated factor [Beauveria bassiana ARSEF 2860] &gt;EJP64017.1 A49-like RNA polymerase I associated factor [Beauveria bassiana ARSEF 2860]
BBA_01731	1158	41.76	47.15	63.23	0	0	0	-13.0537	2.27e-56	1.05e-54	ADP-ribosylation factor GTPase-activating protein GCS1 [Beauveria bassiana ARSEF 2860] &gt;EJP69766.1 ADP-ribosylation factor GTPase-activating protein GCS1 [Beauveria bassiana ARSEF 2860]
BBA_07977	1167	44.32	48.93	57.19	0	0	0	-13.0468	2.62e-56	1.21e-54	N-acetyl-gamma-glutamyl-phosphate reductase [Beauveria bassiana ARSEF 2860] &gt;EJP63172.1 N-acetyl-gamma-glutamyl-phosphate reductase [Beauveria bassiana ARSEF 2860]
BBA_02637	1356	43.42	46.3	37.14	0	0	0	-13.043	2.85e-56	1.31e-54	Putative FadE2-like acyl-CoA dehydrogenase [Beauveria bassiana ARSEF 2860] &gt;EJP68635.1 Putative FadE2-like acyl-CoA dehydrogenase [Beauveria bassiana ARSEF 2860]
BBA_01049	1461	30.5	46.26	38.82	0	0	0	-13.039	3.07e-56	1.41e-54	Hsp90 co-chaperone Cdc37 [Beauveria bassiana ARSEF 2860] &gt;EJP70180.1 Hsp90 co-chaperone Cdc37 [Beauveria bassiana ARSEF 2860]
BBA_07433	450	195.89	191.86	144.88	0	0	0	-13.0389	3.07e-56	1.41e-54	ubiquinol-cytochrome c reductase complex subunit [Beauveria bassiana ARSEF 2860] &gt;EJP63507.1 ubiquinol-cytochrome c reductase complex subunit [Beauveria bassiana ARSEF 2860]
BBA_10138	2097	28.54	19.36	29.58	0	0	0	-13.0335	3.44e-56	1.57e-54	endonuclease/Exonuclease/phosphatase protein [Beauveria bassiana ARSEF 2860] &gt;EJP60914.1 endonuclease/Exonuclease/phosphatase protein [Beauveria bassiana ARSEF 2860]
BBA_03523	1356	31.1	50.39	42.84	0	0	0	-13.0227	4.29e-56	1.95e-54	saccharopine dehydrogenase [Beauveria bassiana ARSEF 2860] &gt;EJP67743.1 saccharopine dehydrogenase [Beauveria bassiana ARSEF 2860]
BBA_01422	1212	30.66	44.48	64.85	0	0	0	-13.0165	4.86e-56	2.19e-54	vacuolar calcium ion transporter [Beauveria bassiana ARSEF 2860] &gt;EJP69457.1 vacuolar calcium ion transporter [Beauveria bassiana ARSEF 2860]
BBA_02880	597	89.54	135.15	117.21	0	0	0	-13.0138	5.15e-56	2.32e-54	RHO protein GDP dissociation inhibitor [Beauveria bassiana ARSEF 2860] &gt;EJP67984.1 RHO protein GDP dissociation inhibitor [Beauveria bassiana ARSEF 2860]
BBA_04494	5040	3.31	14.19	12.31	0	0	0	-13.012	5.35e-56	2.4e-54	MCM2/3/5 family protein [Beauveria bassiana ARSEF 2860] &gt;EJP66554.1 MCM2/3/5 family protein [Beauveria bassiana ARSEF 2860]
BBA_05987	681	70.31	92.36	119.62	0	0	0	-13.0001	6.82e-56	3.05e-54	hypothetical protein BBA_05987 [Beauveria bassiana ARSEF 2860] &gt;EJP65217.1 hypothetical protein BBA_05987 [Beauveria bassiana ARSEF 2860] &gt;KGQ12585.1 hypothetical protein BBAD15_g1664 [Beauveria bassiana D1-5]
BBA_07806	2217	37.45	32.4	2.08	0	0	0	-12.9837	9.51e-56	4.24e-54	glutamate carboxypeptidase [Beauveria bassiana ARSEF 2860] &gt;EJP63206.1 glutamate carboxypeptidase [Beauveria bassiana ARSEF 2860]
BBA_01002	1935	15.15	23.91	41.37	0	0	0	-12.9806	1.02e-55	4.53e-54	succinate dehydrogenase flavoprotein subunit [Beauveria bassiana ARSEF 2860] &gt;EJP70133.1 succinate dehydrogenase flavoprotein subunit [Beauveria bassiana ARSEF 2860] &gt;KGQ12295.1 putative succinate dehydrogenase [ubiquinone] flavoprotein subunit [Beauveria bassiana D1-5]
BBA_02087	693	78.64	107	87.61	0	0	0	-12.9789	1.06e-55	4.7e-54	riboflavin synthase [Beauveria bassiana ARSEF 2860] &gt;EJP69052.1 riboflavin synthase [Beauveria bassiana ARSEF 2860] &gt;KGQ08911.1 Riboflavin synthase alpha chain [Beauveria bassiana D1-5]
BBA_01365	4413	8.38	9.42	15.55	0	0	0	-12.9678	1.32e-55	5.83e-54	patatin-like phospholipase [Beauveria bassiana ARSEF 2860] &gt;EJP69400.1 patatin-like phospholipase [Beauveria bassiana ARSEF 2860]
BBA_04824	2295	25.9	25.1	16.08	0	0	0	-12.958	1.63e-55	7.17e-54	ABC transporter with duplicated ATPase domains [Beauveria bassiana ARSEF 2860] &gt;EJP66331.1 ABC transporter with duplicated ATPase domains [Beauveria bassiana ARSEF 2860]
BBA_03592	1305	46.35	31.1	46.75	0	0	0	-12.9522	1.82e-55	7.99e-54	methionine aminopeptidase [Beauveria bassiana ARSEF 2860] &gt;EJP67812.1 methionine aminopeptidase [Beauveria bassiana ARSEF 2860]
BBA_10004	600	81.89	120.49	121.66	0	0	0	-12.9486	1.97e-55	8.63e-54	hypothetical protein BBA_10004 [Beauveria bassiana ARSEF 2860] &gt;EJP61045.1 hypothetical protein BBA_10004 [Beauveria bassiana ARSEF 2860]
BBA_04543	1983	30.43	20.91	25.68	0	0	0	-12.9328	2.7e-55	1.18e-53	methionyl-tRNA synthetase [Beauveria bassiana ARSEF 2860] &gt;EJP66603.1 methionyl-tRNA synthetase [Beauveria bassiana ARSEF 2860]
BBA_00532	810	52.31	89.35	74.24	0	0	0	-12.9328	2.72e-55	1.19e-53	short chain dehydrogenase [Beauveria bassiana ARSEF 2860] &gt;EJP70902.1 short chain dehydrogenase [Beauveria bassiana ARSEF 2860]
BBA_02523	987	63.88	50.8	55.74	0	0	0	-12.9322	2.75e-55	1.2e-53	translation initiation factor 4e [Beauveria bassiana ARSEF 2860] &gt;EJP68521.1 translation initiation factor 4e [Beauveria bassiana ARSEF 2860]
BBA_04435	993	19.11	67.7	77.55	0	0	0	-12.9159	3.82e-55	1.65e-53	meiotically up-regulated 80 protein [Beauveria bassiana ARSEF 2860] &gt;EJP66495.1 meiotically up-regulated 80 protein [Beauveria bassiana ARSEF 2860] &gt;KGQ08976.1 Meiotically up-regulated80 protein [Beauveria bassiana D1-5]
BBA_03597	2493	26.14	15.7	17.75	0	0	0	-12.9147	3.94e-55	1.7e-53	vesicle fusion factor NSFI [Beauveria bassiana ARSEF 2860] &gt;EJP67817.1 vesicle fusion factor NSFI [Beauveria bassiana ARSEF 2860]
BBA_09296	348	290.52	256.46	212.46	0	0	0	-12.9103	4.28e-55	1.84e-53	hypothetical protein BBA_09296 [Beauveria bassiana ARSEF 2860] &gt;EJP61734.1 hypothetical protein BBA_09296 [Beauveria bassiana ARSEF 2860]
BBA_07038	1101	29.41	59.01	57.24	0	0	0	-12.9088	4.46e-55	1.91e-53	Chromatin SPT2 [Beauveria bassiana ARSEF 2860] &gt;EJP64033.1 Chromatin SPT2 [Beauveria bassiana ARSEF 2860]
BBA_01671	420	154.89	189.73	195.03	0	0	0	-12.9069	4.6e-55	1.96e-53	60S ribosomal protein L23 [Beauveria bassiana ARSEF 2860] &gt;EJP69706.1 60S ribosomal protein L23 [Beauveria bassiana ARSEF 2860] &gt;OAA41478.1 Ribosomal protein L14b/L23e [Cordyceps brongniartii RCEF 3172]
BBA_01301	1671	28.51	33.76	27.66	0	0	0	-12.8889	6.7e-55	2.85e-53	T-complex protein 1 [Beauveria bassiana ARSEF 2860] &gt;EJP69336.1 T-complex protein 1 [Beauveria bassiana ARSEF 2860]
BBA_01485	1644	35.33	32.81	23.57	0	0	0	-12.8832	7.52e-55	3.19e-53	Mob1 family protein [Beauveria bassiana ARSEF 2860] &gt;EJP69520.1 Mob1 family protein [Beauveria bassiana ARSEF 2860]
BBA_08843	2070	13.53	21.77	34.1	0	0	0	-12.8723	9.4e-55	3.97e-53	fungal specific transcription factor [Beauveria bassiana ARSEF 2860] &gt;EJP62169.1 fungal specific transcription factor [Beauveria bassiana ARSEF 2860]
BBA_02033	870	32.05	90.92	65.08	0	0	0	-12.867	1.05e-54	4.4e-53	feruloyl esterase A precursor [Beauveria bassiana ARSEF 2860] &gt;EJP68998.1 feruloyl esterase A precursor [Beauveria bassiana ARSEF 2860]
BBA_02911	2445	16.56	19.62	21.83	0	0	0	-12.8615	1.16e-54	4.89e-53	AT hook domain-containing protein [Beauveria bassiana ARSEF 2860] &gt;EJP68015.1 AT hook domain-containing protein [Beauveria bassiana ARSEF 2860]
BBA_01832	885	62.56	61.45	60.42	0	0	0	-12.8573	1.27e-54	5.31e-53	coatomer epsilon subunit [Beauveria bassiana ARSEF 2860] &gt;EJP68797.1 coatomer epsilon subunit [Beauveria bassiana ARSEF 2860]
BBA_01078	2058	28.33	24.61	17.29	0	0	0	-12.8535	1.38e-54	5.77e-53	STE like transcription factor [Beauveria bassiana ARSEF 2860] &gt;EJP70209.1 STE like transcription factor [Beauveria bassiana ARSEF 2860]
BBA_00352	780	38.21	98.52	76.79	0	0	0	-12.8522	1.41e-54	5.88e-53	proliferating cell nuclear antigen [Beauveria bassiana ARSEF 2860] &gt;EJP70722.1 proliferating cell nuclear antigen [Beauveria bassiana ARSEF 2860] &gt;KGQ12102.1 Proliferating cell nuclear antigen [Beauveria bassiana D1-5] &gt;OAA44570.1 Proliferating cell nuclear antigen, PCNA [Cordyceps brongniartii RCEF 3172]
BBA_09354	576	103.94	120.26	98.42	0	0	0	-12.8511	1.44e-54	6e-53	ARP2/3 complex ARPC3 subunit [Beauveria bassiana ARSEF 2860] &gt;EJP61713.1 ARP2/3 complex ARPC3 subunit [Beauveria bassiana ARSEF 2860] &gt;KGQ03150.1 Actin-related protein 2/3 complex subunit 3 [Beauveria bassiana D1-5]
BBA_03896	1656	20.22	35.15	32	0	0	0	-12.8419	1.75e-54	7.27e-53	dsp1-1-like protein [Beauveria bassiana ARSEF 2860] &gt;EJP67322.1 dsp1-1-like protein [Beauveria bassiana ARSEF 2860]
BBA_06811	1434	29.64	35.45	37.61	0	0	0	-12.8379	1.89e-54	7.82e-53	serine incorporator [Beauveria bassiana ARSEF 2860] &gt;EJP64107.1 serine incorporator [Beauveria bassiana ARSEF 2860]
BBA_00032	1059	51.49	44.11	50.58	0	0	0	-12.8349	2.02e-54	8.3e-53	hypothetical protein BBA_00032 [Beauveria bassiana ARSEF 2860] &gt;EJP70402.1 hypothetical protein BBA_00032 [Beauveria bassiana ARSEF 2860]
BBA_10137	1875	22.88	25.98	27.21	0	0	0	-12.8345	2.04e-54	8.37e-53	protein PFS2 [Beauveria bassiana ARSEF 2860] &gt;EJP60913.1 protein PFS2 [Beauveria bassiana ARSEF 2860]
BBA_06794	765	91.03	72.78	54.72	0	0	0	-12.8285	2.3e-54	9.42e-53	dienelactone hydrolase [Beauveria bassiana ARSEF 2860] &gt;EJP64412.1 dienelactone hydrolase [Beauveria bassiana ARSEF 2860]
BBA_06278	858	46.01	71.34	69.02	0	0	0	-12.8258	2.43e-54	9.92e-53	short-chain dehydrogenase/reductase family protein [Beauveria bassiana ARSEF 2860] &gt;EJP64709.1 short-chain dehydrogenase/reductase family protein [Beauveria bassiana ARSEF 2860]
BBA_10206	1551	33.97	31.57	26.95	0	0	0	-12.8042	3.78e-54	1.54e-52	aminotransferase class I and II [Beauveria bassiana ARSEF 2860] &gt;EJP60843.1 aminotransferase class I and II [Beauveria bassiana ARSEF 2860]
BBA_03933	1671	22.02	31.21	30.68	0	0	0	-12.795	4.57e-54	1.85e-52	D-aminoacylase protein [Beauveria bassiana ARSEF 2860] &gt;EJP67359.1 D-aminoacylase protein [Beauveria bassiana ARSEF 2860]
BBA_09252	1821	23.61	24.65	28.06	0	0	0	-12.7923	4.83e-54	1.95e-52	dihydroxy-acid dehydratase [Beauveria bassiana ARSEF 2860] &gt;EJP61832.1 dihydroxy-acid dehydratase [Beauveria bassiana ARSEF 2860]
BBA_06062	2379	11.43	23.18	22.03	0	0	0	-12.7908	4.94e-54	1.99e-52	beta-glucosidase M [Beauveria bassiana ARSEF 2860] &gt;EJP64887.1 beta-glucosidase M [Beauveria bassiana ARSEF 2860]
BBA_01482	2781	20.79	13.02	14.73	0	0	0	-12.7881	5.23e-54	2.1e-52	kinesin-like protein [Beauveria bassiana ARSEF 2860] &gt;EJP69517.1 kinesin-like protein [Beauveria bassiana ARSEF 2860]
BBA_09409	771	62.75	82.49	63.39	0	0	0	-12.7869	5.41e-54	2.16e-52	RNase III domain-containing protein [Beauveria bassiana ARSEF 2860] &gt;EJP61637.1 RNase III domain-containing protein [Beauveria bassiana ARSEF 2860]
BBA_04984	1110	48.08	45.9	39.99	0	0	0	-12.7868	5.41e-54	2.16e-52	fatty acid hydroxylase [Beauveria bassiana ARSEF 2860] &gt;EJP66013.1 fatty acid hydroxylase [Beauveria bassiana ARSEF 2860]
BBA_10142	2775	11.52	17.12	19.32	0	0	0	-12.7864	5.41e-54	2.16e-52	small s protein [Beauveria bassiana ARSEF 2860] &gt;EJP60918.1 small s protein [Beauveria bassiana ARSEF 2860]
BBA_04103	3222	14.68	11.88	14.69	0	0	0	-12.7861	5.47e-54	2.18e-52	peptidase M16 inactive domain-containing protein [Beauveria bassiana ARSEF 2860] &gt;EJP66810.1 peptidase M16 inactive domain-containing protein [Beauveria bassiana ARSEF 2860]
BBA_09151	6828	0.31	7	11.01	0	0	0	-12.7763	6.63e-54	2.63e-52	acetyl-CoA carboxylase [Beauveria bassiana ARSEF 2860] &gt;EJP61899.1 acetyl-CoA carboxylase [Beauveria bassiana ARSEF 2860]
BBA_00853	1560	28.83	27.33	33.32	0	0	0	-12.7734	7.09e-54	2.81e-52	SPRY domain-containing protein [Beauveria bassiana ARSEF 2860] &gt;EJP69984.1 SPRY domain-containing protein [Beauveria bassiana ARSEF 2860]
BBA_01235	1581	23.51	28.77	35.01	0	0	0	-12.7645	8.51e-54	3.36e-52	myo-inositol transporter [Beauveria bassiana ARSEF 2860] &gt;EJP70366.1 myo-inositol transporter [Beauveria bassiana ARSEF 2860]
BBA_04404	1275	42.87	33.53	35.87	0	0	0	-12.7638	8.61e-54	3.38e-52	adenylosuccinate synthetase [Beauveria bassiana ARSEF 2860] &gt;EJP66464.1 adenylosuccinate synthetase [Beauveria bassiana ARSEF 2860]
BBA_01303	1401	36.22	25.6	38.55	0	0	0	-12.7622	8.91e-54	3.49e-52	ribosomal protein S2 [Beauveria bassiana ARSEF 2860] &gt;EJP69338.1 ribosomal protein S2 [Beauveria bassiana ARSEF 2860]
BBA_00209	1002	43.82	51.54	52.39	0	0	0	-12.7597	9.33e-54	3.64e-52	thiosulfate sulfurtransferase [Beauveria bassiana ARSEF 2860] &gt;EJP70579.1 thiosulfate sulfurtransferase [Beauveria bassiana ARSEF 2860]
BBA_01839	546	149.42	118.87	61.8	0	0	0	-12.7595	9.44e-54	3.67e-52	hypothetical protein BBA_01839 [Beauveria bassiana ARSEF 2860] &gt;EJP68804.1 hypothetical protein BBA_01839 [Beauveria bassiana ARSEF 2860]
BBA_03109	1422	9.78	40.22	46.18	0	0	0	-12.7483	1.19e-53	4.59e-52	homogentisate 1,2-dioxygenase [Beauveria bassiana ARSEF 2860] &gt;EJP68213.1 homogentisate 1,2-dioxygenase [Beauveria bassiana ARSEF 2860]
BBA_04429	1176	42	33.55	45.89	0	0	0	-12.7481	1.19e-53	4.59e-52	26S proteasome regulatory complex, ATPase RPT4 [Beauveria bassiana ARSEF 2860] &gt;EJP66489.1 26S proteasome regulatory complex, ATPase RPT4 [Beauveria bassiana ARSEF 2860]
BBA_06460	1884	23.9	26.46	21.04	0	0	0	-12.7454	1.26e-53	4.85e-52	INO80 chromatin remodeling complex Ies1 [Beauveria bassiana ARSEF 2860] &gt;EJP64466.1 INO80 chromatin remodeling complex Ies1 [Beauveria bassiana ARSEF 2860]
BBA_02578	1122	24.73	48.08	53.55	0	0	0	-12.738	1.46e-53	5.6e-52	DnaJ domain-containing protein [Beauveria bassiana ARSEF 2860] &gt;EJP68576.1 DnaJ domain-containing protein [Beauveria bassiana ARSEF 2860]
BBA_00157	696	55.28	94.64	78.3	0	0	0	-12.731	1.68e-53	6.41e-52	DnaJ domain-containing protein [Beauveria bassiana ARSEF 2860] &gt;EJP70527.1 DnaJ domain-containing protein [Beauveria bassiana ARSEF 2860]
BBA_03115	1584	9.33	33.3	41.51	0	0	0	-12.7302	1.7e-53	6.47e-52	surface antigen [Beauveria bassiana ARSEF 2860] &gt;EJP68219.1 surface antigen [Beauveria bassiana ARSEF 2860]
BBA_07566	951	51.98	56.48	46.26	0	0	0	-12.7294	1.74e-53	6.61e-52	histidinol phosphate phosphatase HisJ family protein [Beauveria bassiana ARSEF 2860] &gt;EJP63390.1 histidinol phosphate phosphatase HisJ family protein [Beauveria bassiana ARSEF 2860]
BBA_02512	2007	0	19	44.8	0	0	0	-12.7267	1.83e-53	6.91e-52	putative ATP-dependent RNA helicase DED1 [Beauveria bassiana ARSEF 2860] &gt;EJP68510.1 putative ATP-dependent RNA helicase DED1 [Beauveria bassiana ARSEF 2860]
BBA_00327	1503	45.78	0	44.82	0	0	0	-12.7247	1.92e-53	7.22e-52	immunogenic protein [Beauveria bassiana ARSEF 2860] &gt;EJP70697.1 immunogenic protein [Beauveria bassiana ARSEF 2860]
BBA_01214	1545	33.46	31.22	23.24	0	0	0	-12.7232	1.99e-53	7.46e-52	HMG box protein [Beauveria bassiana ARSEF 2860] &gt;EJP70345.1 HMG box protein [Beauveria bassiana ARSEF 2860]
BBA_06205	4059	0	8.06	21.67	0	0	0	-12.7071	2.73e-53	1.02e-51	ankyrin repeat protein [Beauveria bassiana ARSEF 2860] &gt;EJP65030.1 ankyrin repeat protein [Beauveria bassiana ARSEF 2860]
BBA_05452	1977	15.27	24.66	25.41	0	0	0	-12.7044	2.9e-53	1.09e-51	T-complex protein 11 [Beauveria bassiana ARSEF 2860] &gt;EJP65583.1 T-complex protein 11 [Beauveria bassiana ARSEF 2860]
BBA_08127	633	70.4	88.79	93.73	0	0	0	-12.6954	3.47e-53	1.3e-51	hypothetical protein BBA_08127 [Beauveria bassiana ARSEF 2860] &gt;EJP62922.1 hypothetical protein BBA_08127 [Beauveria bassiana ARSEF 2860]
BBA_08906	2055	27.86	25.32	10.17	0	0	0	-12.6949	3.51e-53	1.31e-51	NRD1 protein [Beauveria bassiana ARSEF 2860] &gt;EJP62109.1 NRD1 protein [Beauveria bassiana ARSEF 2860]
BBA_00241	765	51.75	85.34	59.03	0	0	0	-12.6854	4.31e-53	1.59e-51	Ssu72-like protein [Beauveria bassiana ARSEF 2860] &gt;EJP70611.1 Ssu72-like protein [Beauveria bassiana ARSEF 2860]
BBA_00228	384	145.6	209.83	183.81	0	0	0	-12.6849	4.31e-53	1.59e-51	NADH-ubiquinone oxidoreductase 12 kDa subunit [Beauveria bassiana ARSEF 2860] &gt;EJP70598.1 NADH-ubiquinone oxidoreductase 12 kDa subunit [Beauveria bassiana ARSEF 2860]
BBA_03393	894	10.26	38.59	108.69	0	0	0	-12.6848	4.31e-53	1.59e-51	hypothetical protein BBA_03393 [Beauveria bassiana ARSEF 2860] &gt;EJP67613.1 hypothetical protein BBA_03393 [Beauveria bassiana ARSEF 2860]
BBA_09644	2427	24.53	12.53	15.23	0	0	0	-12.6819	4.58e-53	1.68e-51	PA domain-containing protein [Beauveria bassiana ARSEF 2860] &gt;EJP61401.1 PA domain-containing protein [Beauveria bassiana ARSEF 2860]
BBA_06718	4233	10.59	7.67	10.48	0	0	0	-12.6769	5.1e-53	1.87e-51	WD repeat domain-containing protein mip1 [Beauveria bassiana ARSEF 2860] &gt;EJP64336.1 WD repeat domain-containing protein mip1 [Beauveria bassiana ARSEF 2860]
BBA_06750	195	575.19	1066.01	1119.59	0	0	0	-12.6749	5.29e-53	1.94e-51	hypothetical protein BBA_06750 [Beauveria bassiana ARSEF 2860] &gt;EJP64368.1 hypothetical protein BBA_06750 [Beauveria bassiana ARSEF 2860]
BBA_04316	1329	30.87	30.54	38.31	0	0	0	-12.6699	5.9e-53	2.16e-51	vacuolar membrane protein [Beauveria bassiana ARSEF 2860] &gt;EJP67023.1 vacuolar membrane protein [Beauveria bassiana ARSEF 2860]
BBA_02107	447	115.51	149.97	147.02	0	0	0	-12.6652	6.43e-53	2.35e-51	hypothetical protein BBA_02107 [Beauveria bassiana ARSEF 2860] &gt;EJP69072.1 hypothetical protein BBA_02107 [Beauveria bassiana ARSEF 2860]
BBA_05516	609	0	133.36	123.31	0	0	0	-12.6638	6.67e-53	2.42e-51	40S ribosomal protein S8 [Beauveria bassiana ARSEF 2860] &gt;EJP65647.1 40S ribosomal protein S8 [Beauveria bassiana ARSEF 2860] &gt;KGQ08527.1 40S ribosomal protein S8-A [Beauveria bassiana D1-5]
BBA_02483	3567	11.3	16.52	6.39	0	0	0	-12.6637	6.67e-53	2.42e-51	serine/threonine-protein kinase ssp1 [Beauveria bassiana ARSEF 2860] &gt;EJP68481.1 serine/threonine-protein kinase ssp1 [Beauveria bassiana ARSEF 2860]
BBA_05031	471	108.93	149.84	117.2	0	0	0	-12.6469	9.42e-53	3.41e-51	hypothetical protein BBA_05031 [Beauveria bassiana ARSEF 2860] &gt;EJP66060.1 hypothetical protein BBA_05031 [Beauveria bassiana ARSEF 2860] &gt;KGQ06778.1 hypothetical protein BBAD15_g7897 [Beauveria bassiana D1-5]
BBA_05348	1476	27.68	25.83	33.4	0	0	0	-12.6428	1.01e-52	3.67e-51	beta-1,3-glucan-binding protein [Beauveria bassiana ARSEF 2860] &gt;EJP65479.1 beta-1,3-glucan-binding protein [Beauveria bassiana ARSEF 2860] &gt;KGQ06834.1 Beta-1,3-glucan-binding protein [Beauveria bassiana D1-5]
BBA_09998	396	232.41	161.8	107.33	0	0	0	-12.6386	1.11e-52	3.99e-51	conidial wall protein [Beauveria bassiana ARSEF 2860] &gt;EJP61067.1 conidial wall protein [Beauveria bassiana ARSEF 2860]
BBA_02848	2820	15.36	12.19	15.08	0	0	0	-12.6305	1.3e-52	4.69e-51	autophagy-related protein 13 [Beauveria bassiana ARSEF 2860] &gt;EJP67952.1 autophagy-related protein 13 [Beauveria bassiana ARSEF 2860]
BBA_07440	1164	24.74	32.8	53.84	0	0	0	-12.6195	1.63e-52	5.86e-51	SH3 domain-containing protein [Beauveria bassiana ARSEF 2860] &gt;EJP63514.1 SH3 domain-containing protein [Beauveria bassiana ARSEF 2860]
BBA_00672	729	50.39	87.49	60.82	0	0	0	-12.6161	1.76e-52	6.3e-51	putative glutathione S-transferase [Beauveria bassiana ARSEF 2860] &gt;EJP71042.1 putative glutathione S-transferase [Beauveria bassiana ARSEF 2860]
BBA_01627	834	49.57	52.4	65.22	0	0	0	-12.6158	1.76e-52	6.3e-51	septum formation maf [Beauveria bassiana ARSEF 2860] &gt;EJP69662.1 septum formation maf [Beauveria bassiana ARSEF 2860] &gt;KGQ10988.1 Maf-like protein C3G6.03c [Beauveria bassiana D1-5]
BBA_08895	1065	36.62	46.25	41.3	0	0	0	-12.6125	1.9e-52	6.77e-51	37S ribosomal protein Rsm22 [Beauveria bassiana ARSEF 2860] &gt;EJP62221.1 37S ribosomal protein Rsm22 [Beauveria bassiana ARSEF 2860]
BBA_04259	654	82.55	92.29	55.18	0	0	0	-12.6092	2.03e-52	7.19e-51	hypothetical protein BBA_04259 [Beauveria bassiana ARSEF 2860] &gt;EJP66966.1 hypothetical protein BBA_04259 [Beauveria bassiana ARSEF 2860]
BBA_05604	798	34.69	49	90.51	0	0	0	-12.6077	2.08e-52	7.36e-51	hypothetical protein BBA_05604 [Beauveria bassiana ARSEF 2860] &gt;EJP65273.1 hypothetical protein BBA_05604 [Beauveria bassiana ARSEF 2860]
BBA_02306	1770	25.59	23.6	20.24	0	0	0	-12.6032	2.3e-52	8.13e-51	GMC oxidoreductase [Beauveria bassiana ARSEF 2860] &gt;EJP69271.1 GMC oxidoreductase [Beauveria bassiana ARSEF 2860]
BBA_05629	1308	22.76	33.6	40	0	0	0	-12.6009	2.39e-52	8.43e-51	carbohydrate esterase family 9 [Beauveria bassiana ARSEF 2860] &gt;EJP65298.1 carbohydrate esterase family 9 [Beauveria bassiana ARSEF 2860]
BBA_03499	3438	0	6.71	25.83	0	0	0	-12.5898	2.97e-52	1.04e-50	hypothetical protein BBA_03499 [Beauveria bassiana ARSEF 2860] &gt;EJP67719.1 hypothetical protein BBA_03499 [Beauveria bassiana ARSEF 2860]
BBA_05643	2211	15.36	21.57	16.57	0	0	0	-12.584	3.38e-52	1.18e-50	polyadenylate-binding protein [Beauveria bassiana ARSEF 2860] &gt;EJP65312.1 polyadenylate-binding protein [Beauveria bassiana ARSEF 2860]
BBA_07436	3852	10.36	9.95	9.44	0	0	0	-12.584	3.38e-52	1.18e-50	KH domain-containing protein [Beauveria bassiana ARSEF 2860] &gt;EJP63510.1 KH domain-containing protein [Beauveria bassiana ARSEF 2860]
BBA_01116	1644	19.57	27.78	26.06	0	0	0	-12.5752	4.06e-52	1.41e-50	D-lactate dehydrogenase 2 [Beauveria bassiana ARSEF 2860] &gt;EJP70247.1 D-lactate dehydrogenase 2 [Beauveria bassiana ARSEF 2860]
BBA_07897	1224	23.41	39.56	38.9	0	0	0	-12.5686	4.62e-52	1.61e-50	RNA polymerase-associated protein LEO1 [Beauveria bassiana ARSEF 2860] &gt;EJP63092.1 RNA polymerase-associated protein LEO1 [Beauveria bassiana ARSEF 2860]
BBA_00456	3180	13.12	12.82	9.99	0	0	0	-12.5629	5.2e-52	1.8e-50	GTPase-activating protein GYP5 [Beauveria bassiana ARSEF 2860] &gt;EJP70826.1 GTPase-activating protein GYP5 [Beauveria bassiana ARSEF 2860]
BBA_01011	759	72.8	59.01	50.79	0	0	0	-12.5577	5.77e-52	2e-50	EF-hand calcium-binding domain protein [Beauveria bassiana ARSEF 2860] &gt;EJP70142.1 EF-hand calcium-binding domain protein [Beauveria bassiana ARSEF 2860]
BBA_03276	1296	23.63	37.58	32.88	0	0	0	-12.5469	7.23e-52	2.49e-50	legume-like lectin family protein [Beauveria bassiana ARSEF 2860] &gt;EJP67496.1 legume-like lectin family protein [Beauveria bassiana ARSEF 2860]
BBA_05162	1155	32.02	45.1	30.72	0	0	0	-12.5446	7.62e-52	2.61e-50	survival factor 1 [Beauveria bassiana ARSEF 2860] &gt;EJP65751.1 survival factor 1 [Beauveria bassiana ARSEF 2860]
BBA_03509	1332	25.34	30.72	34.61	0	0	0	-12.5379	8.71e-52	2.98e-50	Snf7 family protein [Beauveria bassiana ARSEF 2860] &gt;EJP67729.1 Snf7 family protein [Beauveria bassiana ARSEF 2860]
BBA_06298	837	10.05	50.94	93.68	0	0	0	-12.5369	8.82e-52	3.01e-50	hypothetical protein BBA_06298 [Beauveria bassiana ARSEF 2860] &gt;EJP64729.1 hypothetical protein BBA_06298 [Beauveria bassiana ARSEF 2860]
BBA_01457	1362	12.9	42.4	32.46	0	0	0	-12.5366	8.94e-52	3.05e-50	phosphomevalonate kinase [Beauveria bassiana ARSEF 2860] &gt;EJP69492.1 phosphomevalonate kinase [Beauveria bassiana ARSEF 2860]
BBA_07392	1326	9.36	47.76	33.09	0	0	0	-12.5346	9.31e-52	3.17e-50	ribosome biogenesis protein SSF1 [Beauveria bassiana ARSEF 2860] &gt;EJP63748.1 ribosome biogenesis protein SSF1 [Beauveria bassiana ARSEF 2860]
BBA_07073	1290	36.26	29.5	28.41	0	0	0	-12.5277	1.06e-51	3.61e-50	peptidase family M48 [Beauveria bassiana ARSEF 2860] &gt;EJP64068.1 peptidase family M48 [Beauveria bassiana ARSEF 2860]
BBA_01113	669	43.25	87.25	77.66	0	0	0	-12.5266	1.09e-51	3.7e-50	ribosomal protein L19 [Beauveria bassiana ARSEF 2860] &gt;EJP70244.1 ribosomal protein L19 [Beauveria bassiana ARSEF 2860]
BBA_08618	1791	12.82	19.28	31.83	0	0	0	-12.5253	1.12e-51	3.8e-50	hypothetical protein BBA_08618 [Beauveria bassiana ARSEF 2860] &gt;EJP62397.1 hypothetical protein BBA_08618 [Beauveria bassiana ARSEF 2860]
BBA_02879	1248	13.33	40.35	41.87	0	0	0	-12.5189	1.29e-51	4.33e-50	KilA-N domain-containing protein [Beauveria bassiana ARSEF 2860] &gt;EJP67983.1 KilA-N domain-containing protein [Beauveria bassiana ARSEF 2860]
BBA_07828	1368	27.65	29.48	29.52	0	0	0	-12.5121	1.47e-51	4.95e-50	peptidase family M48 [Beauveria bassiana ARSEF 2860] &gt;EJP63228.1 peptidase family M48 [Beauveria bassiana ARSEF 2860]
BBA_02260	699	36.91	86.44	70.41	0.02	0	0	-12.5073	1.62e-51	5.41e-50	Ras family protein [Beauveria bassiana ARSEF 2860] &gt;EJP69225.1 Ras family protein [Beauveria bassiana ARSEF 2860] &gt;KGQ05437.1 Vacuolar protein sorting-associated protein 21 [Beauveria bassiana D1-5]
BBA_04107	798	56.23	57.45	51.15	0	0	0	-12.5071	1.62e-51	5.41e-50	cleavage and polyadenylation specificity factor subunit 5 [Beauveria bassiana ARSEF 2860] &gt;EJP66814.1 cleavage and polyadenylation specificity factor subunit 5 [Beauveria bassiana ARSEF 2860] &gt;KGQ12846.1 Cleavage and polyadenylation specificity factor subunit 5 [Beauveria bassiana D1-5] &gt;OAA39488.1 cleavage and polyadenylation specific factor 5 [Cordyceps brongniartii RCEF 3172]
BBA_07446	2808	9.26	12.39	17.3	0	0	0	-12.5071	1.62e-51	5.41e-50	arid/bright DNA binding domain-containing protein [Beauveria bassiana ARSEF 2860] &gt;EJP63520.1 arid/bright DNA binding domain-containing protein [Beauveria bassiana ARSEF 2860]
BBA_05531	1374	31.28	29.76	24.36	0	0	0	-12.4924	2.19e-51	7.29e-50	cytochrome b-c1 complex subunit 2 [Beauveria bassiana ARSEF 2860] &gt;EJP65662.1 cytochrome b-c1 complex subunit 2 [Beauveria bassiana ARSEF 2860] &gt;KGQ08541.1 Cytochrome b-c1 complex subunit 2 [Beauveria bassiana D1-5]
BBA_02967	492	8768.98	7133.97	5195.15	1.48	2.85	0	-12.4862	6.21e-90	8.31e-87	Mmc protein [Beauveria bassiana ARSEF 2860] &gt;EJP68071.1 Mmc protein [Beauveria bassiana ARSEF 2860]
BBA_03076	774	61.91	56.69	50.52	0	0	0	-12.4861	2.48e-51	8.23e-50	hypothetical protein BBA_03076 [Beauveria bassiana ARSEF 2860] &gt;EJP68180.1 hypothetical protein BBA_03076 [Beauveria bassiana ARSEF 2860]
BBA_00665	357	149.44	222.76	156.67	0	0	0	-12.4635	3.98e-51	1.31e-49	NADH:ubiquinone oxidoreductase 14kD subunit [Beauveria bassiana ARSEF 2860] &gt;EJP71035.1 NADH:ubiquinone oxidoreductase 14kD subunit [Beauveria bassiana ARSEF 2860] &gt;KGQ09419.1 NADH dehydrogenase [ubiquinone] 1 alpha subcomplex subunit 13 [Beauveria bassiana D1-5]
BBA_09240	1221	46.9	22.56	26.71	0	0	0	-12.459	4.33e-51	1.43e-49	putative ANP1 protein [Beauveria bassiana ARSEF 2860] &gt;EJP61820.1 putative ANP1 protein [Beauveria bassiana ARSEF 2860]
BBA_07145	1776	21.25	18.21	22.5	0	0	0	-12.4496	5.27e-51	1.73e-49	hypothetical protein BBA_07145 [Beauveria bassiana ARSEF 2860] &gt;EJP63821.1 hypothetical protein BBA_07145 [Beauveria bassiana ARSEF 2860]
BBA_07443	606	50.13	92.32	82.88	0	0	0	-12.4455	5.74e-51	1.88e-49	SelR domain-containing protein [Beauveria bassiana ARSEF 2860] &gt;EJP63517.1 SelR domain-containing protein [Beauveria bassiana ARSEF 2860]
BBA_10033	1458	27.4	32.1	17.61	0	0	0	-12.439	6.52e-51	2.13e-49	pre-mRNA processing factor 3 [Beauveria bassiana ARSEF 2860] &gt;EJP61019.1 pre-mRNA processing factor 3 [Beauveria bassiana ARSEF 2860]
BBA_06329	597	59.06	88.52	80.57	0	0	0	-12.4302	7.75e-51	2.53e-49	iron sulfur cluster assembly protein 1 [Beauveria bassiana ARSEF 2860] &gt;EJP64760.1 iron sulfur cluster assembly protein 1 [Beauveria bassiana ARSEF 2860]
BBA_10318	552	81.42	83.31	90.48	0	0	0	-12.4294	7.86e-51	2.56e-49	hypothetical protein BBA_10318 [Beauveria bassiana ARSEF 2860] &gt;EJP60736.1 hypothetical protein BBA_10318 [Beauveria bassiana ARSEF 2860]
BBA_03894	2079	0	15.78	34.13	0	0	0	-12.4271	8.2e-51	2.67e-49	long-chain-fatty-acid-CoA ligase [Beauveria bassiana ARSEF 2860] &gt;EJP67320.1 long-chain-fatty-acid-CoA ligase [Beauveria bassiana ARSEF 2860]
BBA_03149	675	31.64	84.1	75.75	0	0	0	-12.4271	8.32e-51	2.7e-49	putative oligomycin sensitivity conferring protein (ATP5) [Beauveria bassiana ARSEF 2860] &gt;EJP68253.1 putative oligomycin sensitivity conferring protein (ATP5) [Beauveria bassiana ARSEF 2860]
BBA_01878	2400	9.34	10.83	23.19	0	0	0	-12.4261	8.44e-51	2.73e-49	hypothetical protein BBA_01878 [Beauveria bassiana ARSEF 2860] &gt;EJP68843.1 hypothetical protein BBA_01878 [Beauveria bassiana ARSEF 2860]
BBA_08583	579	67.36	90.6	79.11	0	0	0	-12.4216	9.34e-51	3.01e-49	guanylate kinase [Beauveria bassiana ARSEF 2860] &gt;EJP62499.1 guanylate kinase [Beauveria bassiana ARSEF 2860]
BBA_02897	3081	7.79	11.84	13.69	0	0	0	-12.4211	9.34e-51	3.01e-49	replication factor RFC1 C terminal domain-containing protein [Beauveria bassiana ARSEF 2860] &gt;EJP68001.1 replication factor RFC1 C terminal domain-containing protein [Beauveria bassiana ARSEF 2860]
BBA_03332	708	56.37	65.94	58.11	0	0	0	-12.4192	9.75e-51	3.13e-49	PRELI-like family protein [Beauveria bassiana ARSEF 2860] &gt;EJP67552.1 PRELI-like family protein [Beauveria bassiana ARSEF 2860] &gt;KGQ09675.1 Protein UPS1 [Beauveria bassiana D1-5]
BBA_08034	1482	22.56	27.53	23.59	0	0	0	-12.4085	1.21e-50	3.87e-49	UBX domain-containing protein [Beauveria bassiana ARSEF 2860] &gt;EJP63023.1 UBX domain-containing protein [Beauveria bassiana ARSEF 2860]
BBA_04140	816	28.33	45.11	73.08	0	0	0	-12.3992	1.47e-50	4.65e-49	peptidase M76 family protein [Beauveria bassiana ARSEF 2860] &gt;EJP66847.1 peptidase M76 family protein [Beauveria bassiana ARSEF 2860]
BBA_00647	1716	0	25.6	35.05	0	0	0	-12.3988	1.47e-50	4.65e-49	hypothetical protein BBA_00647 [Beauveria bassiana ARSEF 2860] &gt;EJP71017.1 hypothetical protein BBA_00647 [Beauveria bassiana ARSEF 2860]
BBA_01741	876	58.23	47.15	29.79	0	0	0	-12.3784	2.22e-50	7.02e-49	ThiJ/PfpI family protein [Beauveria bassiana ARSEF 2860] &gt;EJP69776.1 ThiJ/PfpI family protein [Beauveria bassiana ARSEF 2860] &gt;KGQ08315.1 hypothetical protein BBAD15_g6350 [Beauveria bassiana D1-5]
BBA_00676	2619	15.54	10.65	12.64	0	0	0	-12.3778	2.25e-50	7.11e-49	trehalose-6-phosphate phosphorylase [Beauveria bassiana ARSEF 2860] &gt;EJP71046.1 trehalose-6-phosphate phosphorylase [Beauveria bassiana ARSEF 2860]
BBA_06990	5775	4.01	5.19	7.53	0	0	0	-12.3744	2.42e-50	7.65e-49	putative response regulator receiver RIM15p [Beauveria bassiana ARSEF 2860] &gt;EJP63985.1 putative response regulator receiver RIM15p [Beauveria bassiana ARSEF 2860]
BBA_07026	1293	25.63	26.14	31.83	0	0	0	-12.3701	2.65e-50	8.35e-49	ornithine-oxo-acid transaminase [Beauveria bassiana ARSEF 2860] &gt;EJP64021.1 ornithine-oxo-acid transaminase [Beauveria bassiana ARSEF 2860] &gt;KGQ07618.1 Ornithine aminotransferase [Beauveria bassiana D1-5]
BBA_09693	2943	17.82	12.27	4.29	0	0	0	-12.362	3.13e-50	9.82e-49	ubiquitination network signaling protein [Beauveria bassiana ARSEF 2860] &gt;EJP61348.1 ubiquitination network signaling protein [Beauveria bassiana ARSEF 2860]
BBA_06096	852	0	96.32	38.87	0	0	0	-12.3612	3.17e-50	9.93e-49	outer mitochondrial membrane protein porin [Beauveria bassiana ARSEF 2860] &gt;EJP64921.1 outer mitochondrial membrane protein porin [Beauveria bassiana ARSEF 2860]
BBA_01167	987	43.76	41.36	29.15	0	0	0	-12.3512	3.86e-50	1.2e-48	geranylgeranyltransferase beta subunit [Beauveria bassiana ARSEF 2860] &gt;EJP70298.1 geranylgeranyltransferase beta subunit [Beauveria bassiana ARSEF 2860]
BBA_02898	759	50.59	65.91	39.59	0	0	0	-12.3346	5.48e-50	1.69e-48	ribosomal protein L16p/L10e [Beauveria bassiana ARSEF 2860] &gt;EJP68002.1 ribosomal protein L16p/L10e [Beauveria bassiana ARSEF 2860]
BBA_09716	1182	31.01	32.1	27.52	0	0	0	-12.3306	5.92e-50	1.82e-48	zinc finger protein [Beauveria bassiana ARSEF 2860] &gt;EJP61321.1 zinc finger protein [Beauveria bassiana ARSEF 2860]
BBA_04354	792	48.04	54.74	44.31	0	0	0	-12.33	6.01e-50	1.85e-48	Isy1-like splicing family protein [Beauveria bassiana ARSEF 2860] &gt;EJP66414.1 Isy1-like splicing family protein [Beauveria bassiana ARSEF 2860]
BBA_02238	2493	15.51	10.05	13.94	0	0	0	-12.3282	6.2e-50	1.9e-48	Cullin family protein [Beauveria bassiana ARSEF 2860] &gt;EJP69203.1 Cullin family protein [Beauveria bassiana ARSEF 2860]
BBA_04739	4149	6.19	7.15	9.51	0	0	0	-12.3254	6.59e-50	2.02e-48	nuclear pore complex subunit Nup133 [Beauveria bassiana ARSEF 2860] &gt;EJP66246.1 nuclear pore complex subunit Nup133 [Beauveria bassiana ARSEF 2860]
BBA_09655	426	80.94	134.13	134.81	0	0	0	-12.3193	7.46e-50	2.28e-48	hypothetical protein BBA_09655 [Beauveria bassiana ARSEF 2860] &gt;EJP61412.1 hypothetical protein BBA_09655 [Beauveria bassiana ARSEF 2860]
BBA_02738	3228	5.5	14.93	9.14	0	0	0	-12.3185	7.58e-50	2.31e-48	EXS family protein [Beauveria bassiana ARSEF 2860] &gt;EJP68736.1 EXS family protein [Beauveria bassiana ARSEF 2860]
BBA_06800	3033	19.87	10.57	2.06	0	0	0	-12.3172	7.69e-50	2.34e-48	beta-galactosidase [Beauveria bassiana ARSEF 2860] &gt;EJP64418.1 beta-galactosidase [Beauveria bassiana ARSEF 2860]
BBA_03846	2382	9.53	17.97	13.38	0	0	0	-12.3168	7.81e-50	2.37e-48	BRCA1 C Terminus domain-containing protein [Beauveria bassiana ARSEF 2860] &gt;EJP67272.1 BRCA1 C Terminus domain-containing protein [Beauveria bassiana ARSEF 2860]
BBA_04470	1620	22.55	20.72	19.47	0	0	0	-12.316	7.94e-50	2.4e-48	KH domain-containing protein [Beauveria bassiana ARSEF 2860] &gt;EJP66530.1 KH domain-containing protein [Beauveria bassiana ARSEF 2860]
BBA_00130	2094	18.34	13.85	15.07	0	0	0	-12.3135	8.31e-50	2.51e-48	WD domain-containing protein [Beauveria bassiana ARSEF 2860] &gt;EJP70500.1 WD domain-containing protein [Beauveria bassiana ARSEF 2860]
BBA_06762	606	46.54	102.42	57.23	0	0	0	-12.3125	8.58e-50	2.59e-48	ctr copper transporter [Beauveria bassiana ARSEF 2860] &gt;EJP64380.1 ctr copper transporter [Beauveria bassiana ARSEF 2860] &gt;KGQ07328.1 hypothetical protein BBAD15_g7382 [Beauveria bassiana D1-5]
BBA_04525	1182	28.8	27.24	32.73	0	0	0	-12.3056	9.87e-50	2.97e-48	PH domain-containing protein [Beauveria bassiana ARSEF 2860] &gt;EJP66585.1 PH domain-containing protein [Beauveria bassiana ARSEF 2860]
BBA_00468	2340	11.76	14.23	15.4	0	0	0	-12.3054	9.87e-50	2.97e-48	pre-mRNA-splicing factor cef-1 [Beauveria bassiana ARSEF 2860] &gt;EJP70838.1 pre-mRNA-splicing factor cef-1 [Beauveria bassiana ARSEF 2860]
BBA_03456	477	101.84	104.76	82.83	0	0	0	-12.2919	1.29e-49	3.87e-48	hypothetical protein BBA_03456 [Beauveria bassiana ARSEF 2860] &gt;EJP67676.1 hypothetical protein BBA_03456 [Beauveria bassiana ARSEF 2860]
BBA_07726	3246	10.24	12.55	6.33	0	0	0	-12.288	1.39e-49	4.18e-48	PH domain-containing protein [Beauveria bassiana ARSEF 2860] &gt;EJP63332.1 PH domain-containing protein [Beauveria bassiana ARSEF 2860]
BBA_01075	4074	0.07	8.14	14	0	0	0	-12.2867	1.44e-49	4.29e-48	protein of unknown function DUF1709 [Beauveria bassiana ARSEF 2860] &gt;EJP70206.1 protein of unknown function DUF1709 [Beauveria bassiana ARSEF 2860]
BBA_05284	849	22.25	58.15	49.02	0	0	0	-12.2851	1.49e-49	4.42e-48	oligosaccharyltransferase subunit ribophorin II [Beauveria bassiana ARSEF 2860] &gt;EJP65873.1 oligosaccharyltransferase subunit ribophorin II [Beauveria bassiana ARSEF 2860]
BBA_01329	612	57.12	87.12	55.72	0	0	0	-12.2837	1.53e-49	4.56e-48	prefoldin subunit [Beauveria bassiana ARSEF 2860] &gt;EJP69364.1 prefoldin subunit [Beauveria bassiana ARSEF 2860] &gt;KGQ10669.1 putative prefoldin subunit 3 [Beauveria bassiana D1-5]
BBA_08025	1773	12.88	19.14	22.75	0	0	0	-12.2791	1.69e-49	4.99e-48	pre-mRNA-processing factor 39 [Beauveria bassiana ARSEF 2860] &gt;EJP63014.1 pre-mRNA-processing factor 39 [Beauveria bassiana ARSEF 2860]
BBA_00996	2304	10.27	13.77	17.09	0	0	0	-12.2775	1.74e-49	5.15e-48	serine/threonine-protein kinase MAK [Beauveria bassiana ARSEF 2860] &gt;EJP70127.1 serine/threonine-protein kinase MAK [Beauveria bassiana ARSEF 2860]
BBA_03740	876	38.22	49.74	36.44	0	0	0	-12.2715	1.98e-49	5.84e-48	phosducin-like protein [Beauveria bassiana ARSEF 2860] &gt;EJP67166.1 phosducin-like protein [Beauveria bassiana ARSEF 2860] &gt;OAA36372.1 phosducin [Cordyceps brongniartii RCEF 3172]
BBA_01606	1074	24.4	38.36	34.02	0	0	0	-12.2705	2.01e-49	5.92e-48	isocitrate/isopropylmalate dehydrogenase [Beauveria bassiana ARSEF 2860] &gt;EJP69641.1 isocitrate/isopropylmalate dehydrogenase [Beauveria bassiana ARSEF 2860]
BBA_06375	1746	3.73	26.81	23.94	0	0	0	-12.259	2.52e-49	7.4e-48	cyclophilin type peptidyl-prolyl cis-trans isomerase/CLD [Beauveria bassiana ARSEF 2860] &gt;EJP64806.1 cyclophilin type peptidyl-prolyl cis-trans isomerase/CLD [Beauveria bassiana ARSEF 2860]
BBA_01541	3966	9.11	6.26	7.66	0	0	0	-12.2569	2.64e-49	7.75e-48	WD domain-containing protein [Beauveria bassiana ARSEF 2860] &gt;EJP69576.1 WD domain-containing protein [Beauveria bassiana ARSEF 2860]
BBA_00755	1587	26.6	18.15	17.05	0	0	0	-12.2546	2.77e-49	8.12e-48	asparaginyl-tRNA synthetase [Beauveria bassiana ARSEF 2860] &gt;EJP69886.1 asparaginyl-tRNA synthetase [Beauveria bassiana ARSEF 2860]
BBA_10058	966	994.72	2325.11	2167.54	0.61	0	0.43	-12.2474	2.71e-87	2.17e-84	hypothetical protein BBA_10058 [Beauveria bassiana ARSEF 2860] &gt;EJP60993.1 hypothetical protein BBA_10058 [Beauveria bassiana ARSEF 2860]
BBA_00518	1854	19.14	16.87	15.37	0	0	0	-12.2431	3.48e-49	1.02e-47	hypothetical protein BBA_00518 [Beauveria bassiana ARSEF 2860] &gt;EJP70888.1 hypothetical protein BBA_00518 [Beauveria bassiana ARSEF 2860]
BBA_07299	1941	0	0	46.8	0	0	0	-12.2425	3.54e-49	1.03e-47	non-hemolytic phospholipase C precursor [Beauveria bassiana ARSEF 2860] &gt;EJP63655.1 non-hemolytic phospholipase C precursor [Beauveria bassiana ARSEF 2860]
BBA_07616	1161	25.96	30.8	29.84	0	0	0	-12.2402	3.71e-49	1.08e-47	electron transfer flavoprotein alpha-subunit [Beauveria bassiana ARSEF 2860] &gt;EJP63440.1 electron transfer flavoprotein alpha-subunit [Beauveria bassiana ARSEF 2860]
BBA_06882	1530	18.38	18.78	25.76	0	0	0	-12.2384	3.84e-49	1.11e-47	S4 domain-containing protein [Beauveria bassiana ARSEF 2860] &gt;EJP64178.1 S4 domain-containing protein [Beauveria bassiana ARSEF 2860]
BBA_08908	1527	20.09	21.07	21.9	0	0	0	-12.234	4.16e-49	1.21e-47	myocyte-specific enhancer factor 2d [Beauveria bassiana ARSEF 2860] &gt;EJP62111.1 myocyte-specific enhancer factor 2d [Beauveria bassiana ARSEF 2860]
BBA_01347	1281	28.95	24.64	23.31	0	0	0	-12.2253	4.99e-49	1.44e-47	calcineurin-like phosphoesterase [Beauveria bassiana ARSEF 2860] &gt;EJP69382.1 calcineurin-like phosphoesterase [Beauveria bassiana ARSEF 2860]
BBA_00906	3072	14.57	8.04	6.96	0	0	0	-12.2177	5.79e-49	1.67e-47	exportin 1-like protein [Beauveria bassiana ARSEF 2860] &gt;EJP70037.1 exportin 1-like protein [Beauveria bassiana ARSEF 2860]
BBA_01974	1779	16.97	12.38	22.39	0	0	0	-12.198	8.64e-49	2.48e-47	rhodanese-like domain-containing protein [Beauveria bassiana ARSEF 2860] &gt;EJP68939.1 rhodanese-like domain-containing protein [Beauveria bassiana ARSEF 2860]
BBA_00397	1656	31.45	13.84	11.77	0	0	0	-12.1966	8.94e-49	2.56e-47	hexose transporter [Beauveria bassiana ARSEF 2860] &gt;EJP70767.1 hexose transporter [Beauveria bassiana ARSEF 2860]
BBA_09178	609	20.32	97.4	69.11	0	0	0	-12.1927	9.72e-49	2.78e-47	60S ribosomal protein L16 [Beauveria bassiana ARSEF 2860] &gt;EJP61841.1 60S ribosomal protein L16 [Beauveria bassiana ARSEF 2860] &gt;OAA36194.1 Ribosomal protein L13 [Cordyceps brongniartii RCEF 3172]
BBA_03238	780	38.17	48.99	48.38	0	0	0	-12.1894	1.04e-48	2.97e-47	DUF1753 domain-containing protein [Beauveria bassiana ARSEF 2860] &gt;EJP67458.1 DUF1753 domain-containing protein [Beauveria bassiana ARSEF 2860]
BBA_01979	1782	15.82	19.12	16.22	0	0	0	-12.1784	1.3e-48	3.7e-47	snf5/smarcb1/ini1 [Beauveria bassiana ARSEF 2860] &gt;EJP68944.1 snf5/smarcb1/ini1 [Beauveria bassiana ARSEF 2860]
BBA_00825	1791	12.66	14.93	22.74	0	0	0	-12.1739	1.41e-48	4.01e-47	Major Facilitator Superfamily protein [Beauveria bassiana ARSEF 2860] &gt;EJP69956.1 Major Facilitator Superfamily protein [Beauveria bassiana ARSEF 2860]
BBA_00100	651	22.21	58.88	85.96	0	0	0	-12.1682	1.59e-48	4.51e-47	hypothetical protein BBA_00100 [Beauveria bassiana ARSEF 2860] &gt;EJP70470.1 hypothetical protein BBA_00100 [Beauveria bassiana ARSEF 2860] &gt;KGQ11860.1 hypothetical protein BBAD15_g2402 [Beauveria bassiana D1-5]
BBA_00660	1428	17.93	28.94	17.93	0	0	0	-12.1619	1.83e-48	5.17e-47	cell division control protein [Beauveria bassiana ARSEF 2860] &gt;EJP71030.1 cell division control protein [Beauveria bassiana ARSEF 2860]
BBA_06434	567	41.85	92.54	67.42	0	0	0	-12.1521	2.21e-48	6.23e-47	NADH-ubiquinone oxidoreductase 21 kDa subunit [Beauveria bassiana ARSEF 2860] &gt;EJP64440.1 NADH-ubiquinone oxidoreductase 21 kDa subunit [Beauveria bassiana ARSEF 2860] &gt;OAA42019.1 NADH-ubiquinone oxidoreductase [Cordyceps brongniartii RCEF 3172]
BBA_09472	1383	24.17	32.95	9.98	0	0	0	-12.1475	2.45e-48	6.88e-47	aminotransferase class I and II [Beauveria bassiana ARSEF 2860] &gt;EJP61562.1 aminotransferase class I and II [Beauveria bassiana ARSEF 2860]
BBA_00266	1077	34.7	25.83	28.03	0	0	0	-12.1373	2.97e-48	8.26e-47	uracil-DNA glycosylase [Beauveria bassiana ARSEF 2860] &gt;EJP70636.1 uracil-DNA glycosylase [Beauveria bassiana ARSEF 2860]
BBA_04215	2661	10.68	10.14	11.18	0	0	0	-12.1294	3.48e-48	9.66e-47	WD domain-containing protein [Beauveria bassiana ARSEF 2860] &gt;EJP66922.1 WD domain-containing protein [Beauveria bassiana ARSEF 2860]
BBA_03876	1923	14.71	16.43	14.23	0	0	0	-12.1243	3.86e-48	1.07e-46	hypothetical protein BBA_03876 [Beauveria bassiana ARSEF 2860] &gt;EJP67302.1 hypothetical protein BBA_03876 [Beauveria bassiana ARSEF 2860]
BBA_05881	1167	31.09	27.16	21.51	0	0	0	-12.1187	4.37e-48	1.21e-46	MFS transporter [Beauveria bassiana ARSEF 2860] &gt;EJP65111.1 MFS transporter [Beauveria bassiana ARSEF 2860]
BBA_07029	2598	8.48	6.72	16.99	0	0	0	-12.1136	4.78e-48	1.32e-46	RhoGAP domain-containing protein [Beauveria bassiana ARSEF 2860] &gt;EJP64024.1 RhoGAP domain-containing protein [Beauveria bassiana ARSEF 2860]
BBA_04395	795	34.1	53.37	37.98	0	0	0	-12.1109	5.13e-48	1.41e-46	hypothetical protein BBA_04395 [Beauveria bassiana ARSEF 2860] &gt;EJP66455.1 hypothetical protein BBA_04395 [Beauveria bassiana ARSEF 2860]
BBA_05949	1656	17.02	19.84	16.1	0	0	0	-12.1103	5.13e-48	1.41e-46	dihydrouridine synthase [Beauveria bassiana ARSEF 2860] &gt;EJP65179.1 dihydrouridine synthase [Beauveria bassiana ARSEF 2860]
BBA_00975	2706	1.88	13.53	14.96	0	0	0	-12.1049	5.71e-48	1.57e-46	topoisomerase I [Beauveria bassiana ARSEF 2860] &gt;EJP70106.1 topoisomerase I [Beauveria bassiana ARSEF 2860]
BBA_03752	522	47.22	86.95	83.92	0	0	0	-12.0937	7.21e-48	1.98e-46	mitochondrial 22 kDa outer membrane protein [Beauveria bassiana ARSEF 2860] &gt;EJP67178.1 mitochondrial 22 kDa outer membrane protein [Beauveria bassiana ARSEF 2860]
BBA_01921	1743	21.76	11.32	16.39	0	0	0	-12.0878	8.04e-48	2.19e-46	major facilitator superfamily transporter [Beauveria bassiana ARSEF 2860] &gt;EJP68886.1 major facilitator superfamily transporter [Beauveria bassiana ARSEF 2860]
BBA_08621	897	14.44	40.86	49.27	0	0	0	-12.0836	8.8e-48	2.4e-46	Axe2-like protein [Beauveria bassiana ARSEF 2860] &gt;EJP62400.1 Axe2-like protein [Beauveria bassiana ARSEF 2860]
BBA_01841	7512	5.14	2.78	2.7	0	0	0	-12.08	9.47e-48	2.58e-46	polyketide synthase [Beauveria bassiana ARSEF 2860] &gt;EJP68806.1 polyketide synthase [Beauveria bassiana ARSEF 2860]
BBA_06664	2685	10.74	9.98	9.78	0	0	0	-12.0714	1.14e-47	3.09e-46	ubiquitin interaction domain-containing protein [Beauveria bassiana ARSEF 2860] &gt;EJP64282.1 ubiquitin interaction domain-containing protein [Beauveria bassiana ARSEF 2860]
BBA_07310	2199	7.36	13.3	16.7	0	0	0	-12.0708	1.16e-47	3.14e-46	ATP-dependent DNA helicase recQ [Beauveria bassiana ARSEF 2860] &gt;EJP63666.1 ATP-dependent DNA helicase recQ [Beauveria bassiana ARSEF 2860]
BBA_04542	1335	21.12	22.03	21.92	0	0	0	-12.0577	1.5e-47	4.05e-46	DNA-directed RNA polymerase III complex subunit Rpc37 [Beauveria bassiana ARSEF 2860] &gt;EJP66602.1 DNA-directed RNA polymerase III complex subunit Rpc37 [Beauveria bassiana ARSEF 2860]
BBA_08316	2916	8.78	11.36	7.52	0	0	0	-12.0565	1.52e-47	4.11e-46	guanine-nucleotide exchange factor Cdc24 [Beauveria bassiana ARSEF 2860] &gt;EJP62771.1 guanine-nucleotide exchange factor Cdc24 [Beauveria bassiana ARSEF 2860]
BBA_04041	1008	0	38.8	49.02	0	0	0	-12.05	1.74e-47	4.67e-46	hypothetical protein BBA_04041 [Beauveria bassiana ARSEF 2860] &gt;EJP66748.1 hypothetical protein BBA_04041 [Beauveria bassiana ARSEF 2860]
BBA_08317	2913	13.69	6.23	7.86	0	0	0	-12.0493	1.77e-47	4.73e-46	WD domain-containing protein [Beauveria bassiana ARSEF 2860] &gt;EJP62772.1 WD domain-containing protein [Beauveria bassiana ARSEF 2860]
BBA_02315	951	30.1	35.61	30.57	0	0	0	-12.0484	1.8e-47	4.81e-46	protein family CysZ [Beauveria bassiana ARSEF 2860] &gt;EJP68313.1 protein family CysZ [Beauveria bassiana ARSEF 2860]
BBA_02144	2580	0	15.29	15.3	0	0	0	-12.046	1.87e-47	4.99e-46	coatomer WD associated region [Beauveria bassiana ARSEF 2860] &gt;EJP69109.1 coatomer WD associated region [Beauveria bassiana ARSEF 2860]
BBA_06033	771	45.62	37.28	41.82	0	0	0	-12.0416	2.05e-47	5.46e-46	LamB/YcsF family protein [Beauveria bassiana ARSEF 2860] &gt;EJP64858.1 LamB/YcsF family protein [Beauveria bassiana ARSEF 2860]
BBA_09756	1296	25.11	19.83	21.76	0	0	0	-12.0405	2.13e-47	5.66e-46	acyl-CoA dehydrogenase [Beauveria bassiana ARSEF 2860] &gt;EJP61281.1 acyl-CoA dehydrogenase [Beauveria bassiana ARSEF 2860]
BBA_02058	1047	14.47	35.14	34.47	0	0	0	-12.0331	2.47e-47	6.57e-46	putative RAD51 protein [Beauveria bassiana ARSEF 2860] &gt;EJP69023.1 putative RAD51 protein [Beauveria bassiana ARSEF 2860]
BBA_07991	2088	11.2	13.4	14.12	0	0	0	-12.0314	2.57e-47	6.8e-46	protein kinase CHM1 [Beauveria bassiana ARSEF 2860] &gt;EJP62980.1 protein kinase CHM1 [Beauveria bassiana ARSEF 2860]
BBA_05541	2196	9.74	11.6	15.16	0	0	0	-12.0286	2.67e-47	7.04e-46	DUF255 domain protein [Beauveria bassiana ARSEF 2860] &gt;EJP65672.1 DUF255 domain protein [Beauveria bassiana ARSEF 2860]
BBA_10347	1989	9.93	12.69	17.68	0	0	0	-12.0192	3.28e-47	8.66e-46	FAD binding domain-containing protein [Beauveria bassiana ARSEF 2860] &gt;EJP60705.1 FAD binding domain-containing protein [Beauveria bassiana ARSEF 2860]
BBA_02895	3582	2.49	10.1	8.7	0	0	0	-12.0121	3.75e-47	9.87e-46	nucleoporin NIC96 [Beauveria bassiana ARSEF 2860] &gt;EJP67999.1 nucleoporin NIC96 [Beauveria bassiana ARSEF 2860]
BBA_01079	1041	11.64	37.46	34.04	0	0	0	-12.0097	3.97e-47	1.04e-45	hypothetical protein BBA_01079 [Beauveria bassiana ARSEF 2860] &gt;EJP70210.1 hypothetical protein BBA_01079 [Beauveria bassiana ARSEF 2860]
BBA_09734	2361	10.47	11.4	11.6	0	0	0	-12.0095	3.97e-47	1.04e-45	indigoidine synthase A like protein [Beauveria bassiana ARSEF 2860] &gt;EJP61339.1 indigoidine synthase A like protein [Beauveria bassiana ARSEF 2860]
BBA_01180	1581	11.74	21.52	18.19	0	0	0	-12.0026	4.54e-47	1.18e-45	homeobox domain-containing protein [Beauveria bassiana ARSEF 2860] &gt;EJP70311.1 homeobox domain-containing protein [Beauveria bassiana ARSEF 2860]
BBA_04664	1143	14.74	28.27	30.4	0	0	0	-11.9855	6.42e-47	1.66e-45	pyridoxal-phosphate dependent enzyme [Beauveria bassiana ARSEF 2860] &gt;EJP66171.1 pyridoxal-phosphate dependent enzyme [Beauveria bassiana ARSEF 2860]
BBA_04597	2175	6.82	13.81	14.93	0	0	0	-11.9813	6.94e-47	1.79e-45	heat shock factor protein [Beauveria bassiana ARSEF 2860] &gt;EJP66657.1 heat shock factor protein [Beauveria bassiana ARSEF 2860]
BBA_06277	1812	6.82	15	21.21	0	0	0	-11.9744	8.11e-47	2.08e-45	isocitrate lyase [Beauveria bassiana ARSEF 2860] &gt;EJP64708.1 isocitrate lyase [Beauveria bassiana ARSEF 2860]
BBA_00979	468	46.11	87.49	100.28	0	0	0	-11.9601	1.07e-46	2.74e-45	ubiquitin-conjugating enzyme [Beauveria bassiana ARSEF 2860] &gt;EJP70110.1 ubiquitin-conjugating enzyme [Beauveria bassiana ARSEF 2860]
BBA_07185	1542	21.05	14.74	15.84	0	0	0	-11.9521	1.25e-46	3.2e-45	aspartate kinase [Beauveria bassiana ARSEF 2860] &gt;EJP63861.1 aspartate kinase [Beauveria bassiana ARSEF 2860]
BBA_07613	1473	8.64	21.05	23.2	0	0	0	-11.9355	1.76e-46	4.47e-45	Cytochrome P450 CYP684A2 [Beauveria bassiana ARSEF 2860] &gt;EJP63437.1 Cytochrome P450 CYP684A2 [Beauveria bassiana ARSEF 2860]
BBA_02788	1359	20.59	17.99	19.87	0	0	0	-11.9314	1.9e-46	4.84e-45	WD domain-containing protein [Beauveria bassiana ARSEF 2860] &gt;EJP67892.1 WD domain-containing protein [Beauveria bassiana ARSEF 2860]
BBA_09953	1797	4.09	16.96	20.88	0	0	0	-11.9289	2.02e-46	5.13e-45	HET domain protein [Beauveria bassiana ARSEF 2860] &gt;EJP61086.1 HET domain protein [Beauveria bassiana ARSEF 2860]
BBA_08195	1101	17.39	25.57	30.82	0	0	0	-11.9262	2.15e-46	5.42e-45	hypothetical protein BBA_08195 [Beauveria bassiana ARSEF 2860] &gt;EJP62808.1 hypothetical protein BBA_08195 [Beauveria bassiana ARSEF 2860]
BBA_03512	1980	15.1	9.54	13.69	0	0	0	-11.9257	2.15e-46	5.42e-45	transcription initiation factor IIF subunit alpha [Beauveria bassiana ARSEF 2860] &gt;EJP67732.1 transcription initiation factor IIF subunit alpha [Beauveria bassiana ARSEF 2860]
BBA_00915	498	84.7	73.88	52.22	0	0	0	-11.9237	2.24e-46	5.63e-45	ATP synthase delta chain [Beauveria bassiana ARSEF 2860] &gt;EJP70046.1 ATP synthase delta chain [Beauveria bassiana ARSEF 2860]
BBA_06011	2769	0	1.46	24.11	0	0	0	-11.9213	2.33e-46	5.86e-45	cell wall proline rich protein [Beauveria bassiana ARSEF 2860] &gt;EJP65241.1 cell wall proline rich protein [Beauveria bassiana ARSEF 2860]
BBA_03570	747	2.99	20.09	92.23	0	0	0	-11.9178	2.52e-46	6.33e-45	hypothetical protein BBA_03570 [Beauveria bassiana ARSEF 2860] &gt;EJP67790.1 hypothetical protein BBA_03570 [Beauveria bassiana ARSEF 2860]
BBA_00139	1254	33.7	22.3	8.34	0	0	0	-11.9133	2.74e-46	6.84e-45	hypothetical protein BBA_00139 [Beauveria bassiana ARSEF 2860] &gt;EJP70509.1 hypothetical protein BBA_00139 [Beauveria bassiana ARSEF 2860]
BBA_05593	3330	0	10.47	10.79	0	0	0	-11.9131	2.74e-46	6.84e-45	small s protein [Beauveria bassiana ARSEF 2860] &gt;EJP65262.1 small s protein [Beauveria bassiana ARSEF 2860]
BBA_00550	498	60.36	80.02	66.94	0	0	0	-11.9115	2.85e-46	7.1e-45	DUF757 domain-containing protein [Beauveria bassiana ARSEF 2860] &gt;EJP70920.1 DUF757 domain-containing protein [Beauveria bassiana ARSEF 2860]
BBA_01616	3237	6.26	6.22	9.74	0	0	0	-11.9112	2.85e-46	7.1e-45	ABC-2 type transporter [Beauveria bassiana ARSEF 2860] &gt;EJP69651.1 ABC-2 type transporter [Beauveria bassiana ARSEF 2860]
BBA_02679	288	172.64	205.72	170.64	0	0	0	-11.8874	4.67e-46	1.16e-44	stress response RCI peptide, putative [Beauveria bassiana ARSEF 2860] &gt;EJP68677.1 stress response RCI peptide, putative [Beauveria bassiana ARSEF 2860] &gt;KGQ05938.1 Plasma membrane proteolipid 3 [Beauveria bassiana D1-5]
BBA_02641	3831	7.69	4.14	6.53	0	0	0	-11.8767	5.75e-46	1.42e-44	GANP/Nin1/mts3/eIF-3 p25 family protein [Beauveria bassiana ARSEF 2860] &gt;EJP68639.1 GANP/Nin1/mts3/eIF-3 p25 family protein [Beauveria bassiana ARSEF 2860]
BBA_01107	573	31.23	54.51	77.32	0	0	0	-11.8732	6.25e-46	1.54e-44	Rer1 family protein [Beauveria bassiana ARSEF 2860] &gt;EJP70238.1 Rer1 family protein [Beauveria bassiana ARSEF 2860] &gt;KGQ10343.1 Protein RER1 [Beauveria bassiana D1-5] &gt;OAA49934.1 Retrieval of early ER protein Rer1 [Cordyceps brongniartii RCEF 3172]
BBA_05830	1122	22.13	24.22	23.23	0	0	0	-11.8648	7.39e-46	1.82e-44	CHCH domain-containing protein [Beauveria bassiana ARSEF 2860] &gt;EJP65060.1 CHCH domain-containing protein [Beauveria bassiana ARSEF 2860]
BBA_02678	1839	5.29	13.86	19.69	0	0	0	-11.8526	9.32e-46	2.29e-44	centractin (ARP1) [Beauveria bassiana ARSEF 2860] &gt;EJP68676.1 centractin (ARP1) [Beauveria bassiana ARSEF 2860] &gt;KGQ05939.1 putative RNA-binding protein C17H9.04c [Beauveria bassiana D1-5]
BBA_01220	1467	21.06	15.35	14.35	0	0	0	-11.8454	1.08e-45	2.65e-44	hypothetical protein BBA_01220 [Beauveria bassiana ARSEF 2860] &gt;EJP70351.1 hypothetical protein BBA_01220 [Beauveria bassiana ARSEF 2860]
BBA_06530	1353	13.99	19.2	21.67	0	0	0	-11.8421	1.15e-45	2.82e-44	aminotransferase class-V [Beauveria bassiana ARSEF 2860] &gt;EJP64536.1 aminotransferase class-V [Beauveria bassiana ARSEF 2860]
BBA_06628	2361	3.42	16.76	9.13	0	0	0	-11.8282	1.56e-45	3.79e-44	OPT oligopeptide transporter [Beauveria bassiana ARSEF 2860] &gt;EJP64634.1 OPT oligopeptide transporter [Beauveria bassiana ARSEF 2860]
BBA_04004	729	20.03	53.09	41.13	0	0	0	-11.8248	1.66e-45	4.03e-44	EB1-like domain-containing protein [Beauveria bassiana ARSEF 2860] &gt;EJP66711.1 EB1-like domain-containing protein [Beauveria bassiana ARSEF 2860]
BBA_08585	405	44.43	120.21	104.16	0	0	0	-11.8216	1.77e-45	4.3e-44	hypothetical protein BBA_08585 [Beauveria bassiana ARSEF 2860] &gt;EJP62501.1 hypothetical protein BBA_08585 [Beauveria bassiana ARSEF 2860]
BBA_04246	732	41.13	48.67	24.38	0	0	0	-11.8122	2.11e-45	5.11e-44	ATP synthase [Beauveria bassiana ARSEF 2860] &gt;EJP66953.1 ATP synthase [Beauveria bassiana ARSEF 2860]
BBA_08942	2097	0	13.09	19.26	0	0	0	-11.8107	2.16e-45	5.21e-44	peptidase family M3 [Beauveria bassiana ARSEF 2860] &gt;EJP62145.1 peptidase family M3 [Beauveria bassiana ARSEF 2860]
BBA_10021	930	26.38	34.58	22.89	0	0	0	-11.8064	2.4e-45	5.8e-44	mitochondrial RNA-splicing protein MRS3 [Beauveria bassiana ARSEF 2860] &gt;EJP61033.1 mitochondrial RNA-splicing protein MRS3 [Beauveria bassiana ARSEF 2860] &gt;KGQ02579.1 putative carrier C8C9.12c [Beauveria bassiana D1-5]
BBA_04072	1269	21.33	15.32	21.18	0	0	0	-11.8031	2.51e-45	6.05e-44	hypothetical protein BBA_04072 [Beauveria bassiana ARSEF 2860] &gt;EJP66779.1 hypothetical protein BBA_04072 [Beauveria bassiana ARSEF 2860] &gt;KGQ12877.1 hypothetical protein BBAD15_g1368 [Beauveria bassiana D1-5]
BBA_05143	2211	10.58	11.86	8.76	0	0	0	-11.8003	2.68e-45	6.46e-44	ABC transporter [Beauveria bassiana ARSEF 2860] &gt;EJP65732.1 ABC transporter [Beauveria bassiana ARSEF 2860]
BBA_07909	765	48.23	29.3	28.85	0	0	0	-11.7888	3.34e-45	8.02e-44	bromodomain associated domain-containing protein [Beauveria bassiana ARSEF 2860] &gt;EJP63104.1 bromodomain associated domain-containing protein [Beauveria bassiana ARSEF 2860]
BBA_06632	309	23.04	225.33	185.85	0	0	0	-11.7865	3.57e-45	8.55e-44	ethyl tert-butyl ether degradation ethD [Beauveria bassiana ARSEF 2860] &gt;EJP64638.1 ethyl tert-butyl ether degradation ethD [Beauveria bassiana ARSEF 2860]
BBA_02809	1023	17.55	27.13	28.28	0	0	0	-11.7828	3.82e-45	9.11e-44	cytochrome c/c1 heme lyase [Beauveria bassiana ARSEF 2860] &gt;EJP67913.1 cytochrome c/c1 heme lyase [Beauveria bassiana ARSEF 2860]
BBA_08334	1617	20.75	12.2	10.75	0	0	0	-11.7812	3.9e-45	9.3e-44	MBOAT family protein [Beauveria bassiana ARSEF 2860] &gt;EJP62619.1 MBOAT family protein [Beauveria bassiana ARSEF 2860]
BBA_06651	1098	8.81	23.9	32.71	0	0	0	-11.7593	6.11e-45	1.45e-43	acyl-CoA thioesterase II [Beauveria bassiana ARSEF 2860] &gt;EJP64269.1 acyl-CoA thioesterase II [Beauveria bassiana ARSEF 2860]
BBA_01454	1404	12.14	10.44	26.79	0	0	0	-11.7587	6.25e-45	1.48e-43	aldehyde dehydrogenase [Beauveria bassiana ARSEF 2860] &gt;EJP69489.1 aldehyde dehydrogenase [Beauveria bassiana ARSEF 2860]
BBA_03197	987	19.15	37.01	19.09	0	0	0	-11.7567	6.54e-45	1.54e-43	HIRA-interacting protein [Beauveria bassiana ARSEF 2860] &gt;EJP68301.1 HIRA-interacting protein [Beauveria bassiana ARSEF 2860]
BBA_02956	1506	0.04	14.73	29.77	0	0	0	-11.747	7.84e-45	1.85e-43	GANP/Nin1/mts3/eIF-3 p25 family protein [Beauveria bassiana ARSEF 2860] &gt;EJP68060.1 GANP/Nin1/mts3/eIF-3 p25 family protein [Beauveria bassiana ARSEF 2860]
BBA_02330	1926	10.78	12.25	11.67	0	0	0	-11.7438	8.4e-45	1.97e-43	tyrosine protein kinase of the MAP kinase kinase family [Beauveria bassiana ARSEF 2860] &gt;EJP68328.1 tyrosine protein kinase of the MAP kinase kinase family [Beauveria bassiana ARSEF 2860]
BBA_02102	2196	4.42	8.42	16.37	0	0	0	-11.7232	1.27e-44	2.97e-43	transcription factor btf3 [Beauveria bassiana ARSEF 2860] &gt;EJP69067.1 transcription factor btf3 [Beauveria bassiana ARSEF 2860]
BBA_01177	2430	10.11	11.57	5.12	0	0	0	-11.721	1.33e-44	3.1e-43	FF domain-containing protein [Beauveria bassiana ARSEF 2860] &gt;EJP70308.1 FF domain-containing protein [Beauveria bassiana ARSEF 2860]
BBA_04491	675	18.96	44.2	53.84	0	0	0	-11.7188	1.39e-44	3.24e-43	zinc knuckle protein [Beauveria bassiana ARSEF 2860] &gt;EJP66551.1 zinc knuckle protein [Beauveria bassiana ARSEF 2860]
BBA_03434	378	18.54	148.62	111.84	0	0	0	-11.7076	1.76e-44	4.08e-43	ribonucleoprotein-associated protein [Beauveria bassiana ARSEF 2860] &gt;XP_018704193.1 Ribosomal protein L7Ae/L30e/S12e/Gadd45 [Isaria fumosorosea ARSEF 2679] &gt;EJP67654.1 ribonucleoprotein-associated protein [Beauveria bassiana ARSEF 2860] &gt;KGQ09748.1 13 kDa ribonucleoprotein-associated protein [Beauveria bassiana D1-5] &gt;OAA51009.1 Ribosomal protein L7Ae/L30e/S12e/Gadd45 [Cordyceps bron…
BBA_04768	1704	14.33	10.15	14.26	0	0	0	-11.7047	1.84e-44	4.27e-43	calcineurin-like phosphoesterase [Beauveria bassiana ARSEF 2860] &gt;EJP66275.1 calcineurin-like phosphoesterase [Beauveria bassiana ARSEF 2860]
BBA_01995	900	0	52.33	27.72	0	0	0	-11.7046	1.84e-44	4.27e-43	methyltransferase-like protein [Beauveria bassiana ARSEF 2860] &gt;EJP68960.1 methyltransferase-like protein [Beauveria bassiana ARSEF 2860]
BBA_01867	2034	11.29	9.85	10.61	0	0	0	-11.6971	2.12e-44	4.9e-43	WD domain-containing protein [Beauveria bassiana ARSEF 2860] &gt;EJP68832.1 WD domain-containing protein [Beauveria bassiana ARSEF 2860]
BBA_06013	1080	10.24	24.18	29.24	0	0	0	-11.6878	2.56e-44	5.92e-43	hypothetical protein BBA_06013 [Beauveria bassiana ARSEF 2860] &gt;EJP65243.1 hypothetical protein BBA_06013 [Beauveria bassiana ARSEF 2860]
BBA_04511	2499	8.17	7.61	9.38	0	0	0	-11.687	2.62e-44	6.05e-43	Cel3c-like protein [Beauveria bassiana ARSEF 2860] &gt;EJP66571.1 Cel3c-like protein [Beauveria bassiana ARSEF 2860]
BBA_06984	768	6.74	50.22	38.85	0	0	0	-11.6757	3.33e-44	7.61e-43	Monothiol glutaredoxin-related protein [Beauveria bassiana ARSEF 2860] &gt;EJP63979.1 Monothiol glutaredoxin-related protein [Beauveria bassiana ARSEF 2860]
BBA_06521	1449	16.11	13.62	15.79	0	0	0	-11.675	3.33e-44	7.61e-43	putative TeaA receptor TeaR [Beauveria bassiana ARSEF 2860] &gt;EJP64527.1 putative TeaA receptor TeaR [Beauveria bassiana ARSEF 2860]
BBA_01942	1569	9.56	15.8	15.8	0	0	0	-11.67	3.66e-44	8.36e-43	PWWP domain-containing protein [Beauveria bassiana ARSEF 2860] &gt;EJP68907.1 PWWP domain-containing protein [Beauveria bassiana ARSEF 2860]
BBA_03171	225	214.21	471.74	196.79	0	0	0	-11.665	4.13e-44	9.38e-43	mitochondrial ATP synthase [Beauveria bassiana ARSEF 2860] &gt;EJP68275.1 mitochondrial ATP synthase [Beauveria bassiana ARSEF 2860] &gt;OAA52679.1 mitochondrial ATP synthase epsilon chain domain-containing protein [Cordyceps brongniartii RCEF 3172]
BBA_04994	1236	17.52	18.54	18.03	0	0	0	-11.6641	4.13e-44	9.38e-43	TatD family hydrolase [Beauveria bassiana ARSEF 2860] &gt;EJP66023.1 TatD family hydrolase [Beauveria bassiana ARSEF 2860]
BBA_00218	1095	18	24.7	19.49	0	0	0	-11.6615	4.44e-44	1.01e-42	regulator of G-protein signaling domain-containing protein [Beauveria bassiana ARSEF 2860] &gt;EJP70588.1 regulator of G-protein signaling domain-containing protein [Beauveria bassiana ARSEF 2860]
BBA_05625	1626	13.05	12.33	14.1	0	0	0	-11.6592	4.54e-44	1.03e-42	metal ion transporter metal ion transporter [Beauveria bassiana ARSEF 2860] &gt;EJP65294.1 metal ion transporter metal ion transporter [Beauveria bassiana ARSEF 2860]
BBA_09864	543	64.23	59.71	30.27	0	0	0	-11.6532	5.13e-44	1.16e-42	phenol acid carboxylase, putative [Beauveria bassiana ARSEF 2860] &gt;EJP61162.1 phenol acid carboxylase, putative [Beauveria bassiana ARSEF 2860]
BBA_06659	2376	7.28	7.28	11.18	0	0	0	-11.6488	5.65e-44	1.27e-42	OPT family small oligopeptide transporter [Beauveria bassiana ARSEF 2860] &gt;EJP64277.1 OPT family small oligopeptide transporter [Beauveria bassiana ARSEF 2860]
BBA_04842	690	37.55	37.58	34.51	0	0	0	-11.648	5.79e-44	1.3e-42	CIA30 family protein [Beauveria bassiana ARSEF 2860] &gt;EJP66349.1 CIA30 family protein [Beauveria bassiana ARSEF 2860]
BBA_01237	1596	7.15	16.33	16.05	0	0	0	-11.6434	6.38e-44	1.44e-42	Cytochrome P450 CYP620C2 [Beauveria bassiana ARSEF 2860] &gt;EJP70368.1 Cytochrome P450 CYP620C2 [Beauveria bassiana ARSEF 2860]
BBA_07172	792	27.21	31.18	31.39	0	0	0	-11.6225	9.45e-44	2.12e-42	signal sequence receptor alpha chain [Beauveria bassiana ARSEF 2860] &gt;EJP63848.1 signal sequence receptor alpha chain [Beauveria bassiana ARSEF 2860]
BBA_03682	915	31.93	19.48	23.94	0	0	0	-11.6185	1.04e-43	2.33e-42	isoflavone reductase family protein [Beauveria bassiana ARSEF 2860] &gt;EJP67108.1 isoflavone reductase family protein [Beauveria bassiana ARSEF 2860]
BBA_06094	3252	2.7	6.59	8.62	0	0	0	-11.6171	1.07e-43	2.39e-42	Regulator of nonsense transcripts 1 [Beauveria bassiana ARSEF 2860] &gt;EJP64919.1 Regulator of nonsense transcripts 1 [Beauveria bassiana ARSEF 2860]
BBA_06919	2475	4.87	6.89	12.19	0	0	0	-11.6152	1.1e-43	2.44e-42	SH3 domain-containing protein [Beauveria bassiana ARSEF 2860] &gt;EJP64215.1 SH3 domain-containing protein [Beauveria bassiana ARSEF 2860]
BBA_08448	1212	24.93	16.2	12.76	0	0	0	-11.6111	1.21e-43	2.69e-42	folate transporter/carrier (mitochondrial) [Beauveria bassiana ARSEF 2860] &gt;EJP62537.1 folate transporter/carrier (mitochondrial) [Beauveria bassiana ARSEF 2860]
BBA_01366	1587	2.94	17.55	18.07	0	0	0	-11.6088	1.27e-43	2.83e-42	dopa decarboxylase (aromatic L-amino acid decarboxylase) [Beauveria bassiana ARSEF 2860] &gt;EJP69401.1 dopa decarboxylase (aromatic L-amino acid decarboxylase) [Beauveria bassiana ARSEF 2860]
BBA_00567	1836	5.89	12.48	14.56	0	0	0	-11.6064	1.34e-43	2.97e-42	hypothetical protein BBA_00567 [Beauveria bassiana ARSEF 2860] &gt;EJP70937.1 hypothetical protein BBA_00567 [Beauveria bassiana ARSEF 2860]
BBA_08220	1485	10.71	12.86	18.2	0	0	0	-11.6034	1.41e-43	3.12e-42	trichothecene 3-O-acetyltransferase [Beauveria bassiana ARSEF 2860] &gt;EJP62833.1 trichothecene 3-O-acetyltransferase [Beauveria bassiana ARSEF 2860]
BBA_00528	960	0	35.29	32.84	0	0	0	-11.5929	1.72e-43	3.81e-42	short chain dehydrogenase [Beauveria bassiana ARSEF 2860] &gt;EJP70898.1 short chain dehydrogenase [Beauveria bassiana ARSEF 2860] &gt;KGQ02875.1 D-arabinitol 2-dehydrogenase [Beauveria bassiana D1-5]
BBA_02773	6360	52.82	46.92	74.22	0.03	0	0.02	-11.5889	8.13e-75	1.72e-72	glutamate synthase [Beauveria bassiana ARSEF 2860] &gt;EJP67877.1 glutamate synthase [Beauveria bassiana ARSEF 2860]
BBA_03538	735	35.51	39.06	22.08	0	0	0	-11.58	2.27e-43	5.02e-42	RNA recognition domain-containing protein [Beauveria bassiana ARSEF 2860] &gt;EJP67758.1 RNA recognition domain-containing protein [Beauveria bassiana ARSEF 2860]
BBA_07769	963	8.64	28.37	30.56	0	0	0	-11.5786	2.33e-43	5.14e-42	SNARE domain-containing protein [Beauveria bassiana ARSEF 2860] &gt;EJP63375.1 SNARE domain-containing protein [Beauveria bassiana ARSEF 2860]
BBA_00757	2889	2.57	8.53	8.64	0	0	0	-11.5752	2.46e-43	5.4e-42	RNA-metabolising metallo-beta-lactamase [Beauveria bassiana ARSEF 2860] &gt;EJP69888.1 RNA-metabolising metallo-beta-lactamase [Beauveria bassiana ARSEF 2860]
BBA_02799	714	22.95	42.19	33.13	0	0	0	-11.5637	3.09e-43	6.77e-42	hypothetical protein BBA_02799 [Beauveria bassiana ARSEF 2860] &gt;EJP67903.1 hypothetical protein BBA_02799 [Beauveria bassiana ARSEF 2860]
BBA_03560	4200	0	4.39	8.57	0	0	0	-11.5579	3.43e-43	7.49e-42	exocyst complex component Sec3 [Beauveria bassiana ARSEF 2860] &gt;EJP67780.1 exocyst complex component Sec3 [Beauveria bassiana ARSEF 2860]
BBA_01983	462	727.31	951.11	948.52	0.91	0	0	-11.5506	5.16e-72	9.1e-70	hypothetical protein BBA_01983 [Beauveria bassiana ARSEF 2860] &gt;EJP68948.1 hypothetical protein BBA_01983 [Beauveria bassiana ARSEF 2860]
BBA_06127	1593	9.52	15.32	12.49	0	0	0	-11.5494	4.11e-43	8.96e-42	serine/threonine protein kinase [Beauveria bassiana ARSEF 2860] &gt;EJP64952.1 serine/threonine protein kinase [Beauveria bassiana ARSEF 2860]
BBA_01428	861	33.68	15.96	27.46	0	0	0	-11.546	4.44e-43	9.66e-42	ASF1 like histone chaperone [Beauveria bassiana ARSEF 2860] &gt;EJP69463.1 ASF1 like histone chaperone [Beauveria bassiana ARSEF 2860]
BBA_08770	612	11.65	62.13	44.56	0	0	0	-11.5429	4.68e-43	1.02e-41	cytochrome c oxidase polypeptide IV [Beauveria bassiana ARSEF 2860] &gt;EJP62228.1 cytochrome c oxidase polypeptide IV [Beauveria bassiana ARSEF 2860]
BBA_02977	1437	9.36	17.7	14.55	0	0	0	-11.5402	4.93e-43	1.07e-41	hypothetical protein BBA_02977 [Beauveria bassiana ARSEF 2860] &gt;EJP68081.1 hypothetical protein BBA_02977 [Beauveria bassiana ARSEF 2860]
BBA_04734	1635	3.01	21.6	11.11	0	0	0	-11.5361	5.48e-43	1.18e-41	adaptor complexes medium subunit family protein [Beauveria bassiana ARSEF 2860] &gt;EJP66241.1 adaptor complexes medium subunit family protein [Beauveria bassiana ARSEF 2860]
BBA_04981	1494	16.98	11.6	11.55	0	0	0	-11.5357	5.48e-43	1.18e-41	hydroxyproline-rich glycoprotein [Beauveria bassiana ARSEF 2860] &gt;EJP66010.1 hydroxyproline-rich glycoprotein [Beauveria bassiana ARSEF 2860]
BBA_03140	1890	13.72	10.39	6.63	0	0	0	-11.5225	7.12e-43	1.53e-41	tpa inducible protein [Beauveria bassiana ARSEF 2860] &gt;EJP68244.1 tpa inducible protein [Beauveria bassiana ARSEF 2860]
BBA_08191	3354	7.51	0.31	8.58	0	0	0	-11.5219	7.12e-43	1.53e-41	C6 zinc finger domain-containing protein [Beauveria bassiana ARSEF 2860] &gt;EJP62804.1 C6 zinc finger domain-containing protein [Beauveria bassiana ARSEF 2860]
BBA_07015	1506	0	32.24	6.6	0	0	0	-11.5196	7.51e-43	1.61e-41	4-aminobutyrate transaminase GatA [Beauveria bassiana ARSEF 2860] &gt;EJP64010.1 4-aminobutyrate transaminase GatA [Beauveria bassiana ARSEF 2860]
BBA_05872	1530	10.53	12.61	15.05	0	0	0	-11.5183	7.71e-43	1.66e-41	BZIP family transcription factor [Beauveria bassiana ARSEF 2860] &gt;EJP65102.1 BZIP family transcription factor [Beauveria bassiana ARSEF 2860]
BBA_01446	1392	16.74	13.98	11.84	0	0	0	-11.5077	9.54e-43	2.03e-41	hypothetical protein BBA_01446 [Beauveria bassiana ARSEF 2860] &gt;EJP69481.1 hypothetical protein BBA_01446 [Beauveria bassiana ARSEF 2860]
BBA_05408	1500	12.03	12.58	14.23	0	0	0	-11.5076	9.54e-43	2.03e-41	CCCH zinc finger DNA binding protein [Beauveria bassiana ARSEF 2860] &gt;EJP65539.1 CCCH zinc finger DNA binding protein [Beauveria bassiana ARSEF 2860]
BBA_10179	2619	0	6.86	13.57	0	0	0	-11.4963	1.18e-42	2.51e-41	Alkaline phosphatase-like protein [Beauveria bassiana ARSEF 2860] &gt;EJP60879.1 Alkaline phosphatase-like protein [Beauveria bassiana ARSEF 2860]
BBA_07763	1995	7.04	7.96	12.81	0	0	0	-11.4893	1.39e-42	2.94e-41	GDP/GTP exchange factor Sec2p [Beauveria bassiana ARSEF 2860] &gt;EJP63369.1 GDP/GTP exchange factor Sec2p [Beauveria bassiana ARSEF 2860]
BBA_07746	1065	12.65	23.14	20.66	0	0	0	-11.4805	1.64e-42	3.46e-41	hypothetical protein BBA_07746 [Beauveria bassiana ARSEF 2860] &gt;EJP63352.1 hypothetical protein BBA_07746 [Beauveria bassiana ARSEF 2860]
BBA_09490	1590	2.26	20.75	12.34	0	0	0	-11.4803	1.68e-42	3.55e-41	aerobactin siderophore biosynthesis protein iucB [Beauveria bassiana ARSEF 2860] &gt;EJP61580.1 aerobactin siderophore biosynthesis protein iucB [Beauveria bassiana ARSEF 2860]
BBA_04396	2916	9.06	4.82	4.84	0	0	0	-11.4803	1.64e-42	3.46e-41	exportin 1-like protein [Beauveria bassiana ARSEF 2860] &gt;EJP66456.1 exportin 1-like protein [Beauveria bassiana ARSEF 2860]
BBA_07990	1110	24.06	24.64	5.88	0	0	0	-11.4758	1.82e-42	3.84e-41	mannosyl phosphorylinositol ceramide synthase SUR1 [Beauveria bassiana ARSEF 2860] &gt;EJP62979.1 mannosyl phosphorylinositol ceramide synthase SUR1 [Beauveria bassiana ARSEF 2860]
BBA_00221	1578	13.85	9.84	12.34	0	0	0	-11.4755	1.82e-42	3.84e-41	Cytochrome P450 CYP51F1 [Beauveria bassiana ARSEF 2860] &gt;EJP70591.1 Cytochrome P450 CYP51F1 [Beauveria bassiana ARSEF 2860]
BBA_03658	1926	11.07	7.34	10.44	0	0	0	-11.4729	1.87e-42	3.94e-41	transcription factor [Beauveria bassiana ARSEF 2860] &gt;EJP67084.1 transcription factor [Beauveria bassiana ARSEF 2860]
BBA_04053	2574	0.7	13.21	6.68	0	0	0	-11.4579	2.61e-42	5.46e-41	choriogenin Hminor [Beauveria bassiana ARSEF 2860] &gt;EJP66760.1 choriogenin Hminor [Beauveria bassiana ARSEF 2860]
BBA_07601	1434	0.03	28.34	10.7	0	0	0	-11.4545	2.75e-42	5.76e-41	mannose-1-phosphate guanylyltransferase [Beauveria bassiana ARSEF 2860] &gt;EJP63425.1 mannose-1-phosphate guanylyltransferase [Beauveria bassiana ARSEF 2860]
BBA_05542	1584	11.2	11.62	12.09	0	0	0	-11.4404	3.64e-42	7.58e-41	dynein light intermediate chain [Beauveria bassiana ARSEF 2860] &gt;EJP65673.1 dynein light intermediate chain [Beauveria bassiana ARSEF 2860]
BBA_04844	2133	3.58	9.08	12.16	0	0	0	-11.438	3.85e-42	8.01e-41	glycosyltransferase family 3 [Beauveria bassiana ARSEF 2860] &gt;EJP66351.1 glycosyltransferase family 3 [Beauveria bassiana ARSEF 2860]
BBA_02791	1278	15.14	15.69	13.62	0	0	0	-11.4331	4.18e-42	8.7e-41	Batten&apos;s disease protein Cln3 [Beauveria bassiana ARSEF 2860] &gt;EJP67895.1 Batten&apos;s disease protein Cln3 [Beauveria bassiana ARSEF 2860]
BBA_08876	1809	0	16.03	13.2	0	0	0	-11.4225	5.24e-42	1.08e-40	siroheme synthase [Beauveria bassiana ARSEF 2860] &gt;EJP62202.1 siroheme synthase [Beauveria bassiana ARSEF 2860]
BBA_03722	1824	10.68	13.16	5.76	0	0	0	-11.4163	5.87e-42	1.21e-40	dual specificity phosphatase [Beauveria bassiana ARSEF 2860] &gt;EJP67148.1 dual specificity phosphatase [Beauveria bassiana ARSEF 2860]
BBA_05519	801	391.01	457.88	440.82	0	0	0.37	-11.4159	1.09e-72	2.01e-70	ribosomal protein S6e [Beauveria bassiana ARSEF 2860] &gt;EJP65650.1 ribosomal protein S6e [Beauveria bassiana ARSEF 2860]
BBA_04249	2559	11.34	5.89	3.46	0	0	0	-11.4141	6.04e-42	1.25e-40	CorA-like Mg2+ transporter [Beauveria bassiana ARSEF 2860] &gt;EJP66956.1 CorA-like Mg2+ transporter [Beauveria bassiana ARSEF 2860]
BBA_00803	1803	0	0.31	27.79	0	0	0	-11.3905	9.82e-42	2.01e-40	NDT80/PhoG like DNA-binding family protein [Beauveria bassiana ARSEF 2860] &gt;EJP69934.1 NDT80/PhoG like DNA-binding family protein [Beauveria bassiana ARSEF 2860]
BBA_04300	948	17.76	23.47	19.6	0	0	0	-11.3809	1.2e-41	2.46e-40	glutamate-cysteine ligase modifier subunit [Beauveria bassiana ARSEF 2860] &gt;EJP67007.1 glutamate-cysteine ligase modifier subunit [Beauveria bassiana ARSEF 2860]
BBA_03277	1509	14.31	9.26	11.86	0	0	0	-11.3761	1.31e-41	2.67e-40	glycosyltransferase family 57 [Beauveria bassiana ARSEF 2860] &gt;EJP67497.1 glycosyltransferase family 57 [Beauveria bassiana ARSEF 2860]
BBA_01200	783	2.11	37.86	35.59	0	0	0	-11.3759	1.31e-41	2.67e-40	DUF339 domain-containing protein [Beauveria bassiana ARSEF 2860] &gt;EJP70331.1 DUF339 domain-containing protein [Beauveria bassiana ARSEF 2860]
BBA_02852	1629	6.44	15.17	10.46	0	0	0	-11.3677	1.56e-41	3.18e-40	penicillin-binding protein [Beauveria bassiana ARSEF 2860] &gt;EJP67956.1 penicillin-binding protein [Beauveria bassiana ARSEF 2860]
BBA_08680	924	20.7	29.26	12.37	0	0	0	-11.3613	1.76e-41	3.57e-40	6-phosphogluconate dehydrogenase NAD-binding protein [Beauveria bassiana ARSEF 2860] &gt;EJP62354.1 6-phosphogluconate dehydrogenase NAD-binding protein [Beauveria bassiana ARSEF 2860]
BBA_04567	999	16.84	17.69	21.49	0	0	0	-11.3574	1.92e-41	3.9e-40	putative 3-hydroxyisobutyrate dehydrogenase G6G8.5 [Beauveria bassiana ARSEF 2860] &gt;EJP66627.1 putative 3-hydroxyisobutyrate dehydrogenase G6G8.5 [Beauveria bassiana ARSEF 2860]
BBA_09481	1704	7.37	12.65	10.24	0	0	0	-11.3551	1.98e-41	4e-40	quinate permease [Beauveria bassiana ARSEF 2860] &gt;EJP61571.1 quinate permease [Beauveria bassiana ARSEF 2860]
BBA_09533	2244	9.74	6.58	6.32	0	0	0	-11.355	1.98e-41	4e-40	transposase-like protein [Beauveria bassiana ARSEF 2860] &gt;EJP61509.1 transposase-like protein [Beauveria bassiana ARSEF 2860]
BBA_04539	942	12.06	28.74	19.13	0	0	0	-11.3517	2.16e-41	4.36e-40	ribosome biogenesis protein Brx1 [Beauveria bassiana ARSEF 2860] &gt;EJP66599.1 ribosome biogenesis protein Brx1 [Beauveria bassiana ARSEF 2860] &gt;KGQ09054.1 Ribosome biogenesis protein BRX1 [Beauveria bassiana D1-5]
BBA_01864	2460	2.53	9.33	8.1	0	0	0	-11.3417	2.59e-41	5.19e-40	stress-activated map kinase-interacting protein [Beauveria bassiana ARSEF 2860] &gt;EJP68829.1 stress-activated map kinase-interacting protein [Beauveria bassiana ARSEF 2860]
BBA_08357	471	12.61	35.84	100.15	0	0	0	-11.3414	2.59e-41	5.19e-40	hypothetical protein BBA_08357 [Beauveria bassiana ARSEF 2860] &gt;EJP62642.1 hypothetical protein BBA_08357 [Beauveria bassiana ARSEF 2860]
BBA_04632	1878	7.4	11.69	7.7	0	0	0	-11.3273	3.49e-41	6.99e-40	calcineurin-like phosphoesterase [Beauveria bassiana ARSEF 2860] &gt;EJP66692.1 calcineurin-like phosphoesterase [Beauveria bassiana ARSEF 2860]
BBA_10358	1014	19.27	18.3	16.46	0	0	0	-11.322	3.82e-41	7.65e-40	hypothetical protein BBA_10358 [Beauveria bassiana ARSEF 2860] &gt;EJP60694.1 hypothetical protein BBA_10358 [Beauveria bassiana ARSEF 2860]
BBA_02155	3366	2.25	4.15	7.44	0	0	0	-11.301	5.85e-41	1.17e-39	Cytochrome P450 CYP6003A1 [Beauveria bassiana ARSEF 2860] &gt;EJP69120.1 Cytochrome P450 CYP6003A1 [Beauveria bassiana ARSEF 2860]
BBA_04292	870	19.01	24.17	20.57	0	0	0	-11.2964	6.41e-41	1.28e-39	AT hook motif family protein [Beauveria bassiana ARSEF 2860] &gt;EJP66999.1 AT hook motif family protein [Beauveria bassiana ARSEF 2860]
BBA_07028	831	7.22	36.92	22.76	0	0	0	-11.295	6.61e-41	1.31e-39	succinate dehydrogenase and fumarate reductase iron-sulfur protein [Beauveria bassiana ARSEF 2860] &gt;EJP64023.1 succinate dehydrogenase and fumarate reductase iron-sulfur protein [Beauveria bassiana ARSEF 2860] &gt;KGQ07616.1 Succinate dehydrogenase [ubiquinone] iron-sulfur subunit [Beauveria bassiana D1-5]
BBA_01044	1023	8.98	22.38	20.48	0	0	0	-11.295	6.61e-41	1.31e-39	NUDIX domain-containing protein [Beauveria bassiana ARSEF 2860] &gt;EJP70175.1 NUDIX domain-containing protein [Beauveria bassiana ARSEF 2860]
BBA_08733	1077	16.74	18.46	13.95	0	0	0	-11.2881	7.48e-41	1.48e-39	allantoicase-like protein [Beauveria bassiana ARSEF 2860] &gt;EJP62306.1 allantoicase-like protein [Beauveria bassiana ARSEF 2860]
BBA_03347	3675	12.65	0	0.49	0	0	0	-11.2803	8.73e-41	1.72e-39	clumping factor B [Beauveria bassiana ARSEF 2860] &gt;EJP67567.1 clumping factor B [Beauveria bassiana ARSEF 2860]
BBA_08319	3330	3.56	4.63	5.73	0	0	0	-11.2784	9.29e-41	1.83e-39	hypothetical protein BBA_08319 [Beauveria bassiana ARSEF 2860] &gt;EJP62774.1 hypothetical protein BBA_08319 [Beauveria bassiana ARSEF 2860]
BBA_01584	207	167	408.34	286.16	0	0	0	-11.2726	1.02e-40	2.01e-39	hypothetical protein BBA_01584 [Beauveria bassiana ARSEF 2860] &gt;EJP69619.1 hypothetical protein BBA_01584 [Beauveria bassiana ARSEF 2860]
BBA_03401	822	3.24	40.11	22.57	0	0	0	-11.2581	1.4e-40	2.73e-39	m7G tRNA methyltransferase [Beauveria bassiana ARSEF 2860] &gt;EJP67621.1 m7G tRNA methyltransferase [Beauveria bassiana ARSEF 2860]
BBA_06125	1071	11.81	16.46	19.46	0	0	0	-11.251	1.58e-40	3.09e-39	hypothetical protein BBA_06125 [Beauveria bassiana ARSEF 2860] &gt;EJP64950.1 hypothetical protein BBA_06125 [Beauveria bassiana ARSEF 2860]
BBA_04600	912	20.94	22.32	14.87	0	0	0	-11.2391	1.98e-40	3.85e-39	short chain dehydrogenase [Beauveria bassiana ARSEF 2860] &gt;EJP66660.1 short chain dehydrogenase [Beauveria bassiana ARSEF 2860] &gt;KGQ09137.1 3-oxoacyl-[acyl-carrier-protein] reductase FabG [Beauveria bassiana D1-5]
BBA_02920	1161	18.2	13.89	11.51	0	0	0	-11.2379	2.04e-40	3.97e-39	lipase/thioesterase family protein [Beauveria bassiana ARSEF 2860] &gt;EJP68024.1 lipase/thioesterase family protein [Beauveria bassiana ARSEF 2860]
BBA_01795	801	14.87	28.2	24.46	0	0	0	-11.2367	2.11e-40	4.1e-39	pyroglutamyl peptidase type I [Beauveria bassiana ARSEF 2860] &gt;EJP68760.1 pyroglutamyl peptidase type I [Beauveria bassiana ARSEF 2860]
BBA_06161	1953	8.67	7.71	7.65	0	0	0	-11.2295	2.4e-40	4.64e-39	Zn(II)2Cys6 transcription factor [Beauveria bassiana ARSEF 2860] &gt;EJP64986.1 Zn(II)2Cys6 transcription factor [Beauveria bassiana ARSEF 2860]
BBA_01430	552	0	66.23	42.61	0	0	0	-11.219	3e-40	5.8e-39	AhpC/TSA family protein [Beauveria bassiana ARSEF 2860] &gt;EJP69465.1 AhpC/TSA family protein [Beauveria bassiana ARSEF 2860]
BBA_07382	570	19.41	43.13	41.91	0	0	0	-11.2159	3.2e-40	6.17e-39	hypothetical protein AN7484 [Beauveria bassiana ARSEF 2860] &gt;EJP63738.1 hypothetical protein AN7484 [Beauveria bassiana ARSEF 2860]
BBA_08889	309	126.39	109.83	61.72	0	0	0	-11.2144	3.2e-40	6.17e-39	hypothetical protein BBA_08889 [Beauveria bassiana ARSEF 2860] &gt;EJP62215.1 hypothetical protein BBA_08889 [Beauveria bassiana ARSEF 2860]
BBA_04980	1530	7.92	10.7	12.22	0	0	0	-11.2117	3.42e-40	6.57e-39	hypothetical protein BBA_04980 [Beauveria bassiana ARSEF 2860] &gt;EJP66009.1 hypothetical protein BBA_04980 [Beauveria bassiana ARSEF 2860]
BBA_05608	2244	3.76	5.98	10.28	0	0	0	-11.2062	3.77e-40	7.21e-39	FHA domain-containing protein [Beauveria bassiana ARSEF 2860] &gt;EJP65277.1 FHA domain-containing protein [Beauveria bassiana ARSEF 2860]
BBA_00899	1065	5.65	14.69	25.2	0	0	0	-11.1891	5.41e-40	1.03e-38	MeaB protein [Beauveria bassiana ARSEF 2860] &gt;EJP70030.1 MeaB protein [Beauveria bassiana ARSEF 2860]
BBA_07564	1095	5.57	19.83	18.91	0	0	0	-11.1884	5.41e-40	1.03e-38	queuine tRNA-ribosyltransferase [Beauveria bassiana ARSEF 2860] &gt;EJP63388.1 queuine tRNA-ribosyltransferase [Beauveria bassiana ARSEF 2860]
BBA_02660	597	28.74	37.56	30.31	0	0	0	-11.1865	5.59e-40	1.06e-38	rRNA-processing protein FCF1 [Beauveria bassiana ARSEF 2860] &gt;EJP68658.1 rRNA-processing protein FCF1 [Beauveria bassiana ARSEF 2860]
BBA_01412	291	100.34	110.69	117.25	0	0	0	-11.1835	5.97e-40	1.13e-38	mitochondrial import inner membrane translocase subunit TIM10 [Beauveria bassiana ARSEF 2860] &gt;EJP69447.1 mitochondrial import inner membrane translocase subunit TIM10 [Beauveria bassiana ARSEF 2860] &gt;KGQ10762.1 import inner membrane translocase subunit TIM10 [Beauveria bassiana D1-5]
BBA_05649	1590	10.93	10.25	8.02	0	0	0	-11.1815	6.17e-40	1.17e-38	signal recognition particle protein SRP54 [Beauveria bassiana ARSEF 2860] &gt;EJP65318.1 signal recognition particle protein SRP54 [Beauveria bassiana ARSEF 2860] &gt;KGQ04883.1 Signal recognition particle 54 kDa protein [Beauveria bassiana D1-5] &gt;OAA52571.1 signal recognition particle 54 kDa protein [Cordyceps brongniartii RCEF 3172]
BBA_05466	660	13.31	41	29.05	0	0	0	-11.1798	6.6e-40	1.25e-38	hypothetical protein BBA_05466 [Beauveria bassiana ARSEF 2860] &gt;EJP65597.1 hypothetical protein BBA_05466 [Beauveria bassiana ARSEF 2860]
BBA_05302	1791	9.48	6.67	9.32	0	0	0	-11.1783	6.6e-40	1.25e-38	hypothetical protein BBA_05302 [Beauveria bassiana ARSEF 2860] &gt;EJP65891.1 hypothetical protein BBA_05302 [Beauveria bassiana ARSEF 2860]
BBA_01272	1062	17.39	14.87	14.01	0	0	0	-11.1773	6.82e-40	1.29e-38	vacuolar protein sorting-associated protein 74 [Beauveria bassiana ARSEF 2860] &gt;EJP69307.1 vacuolar protein sorting-associated protein 74 [Beauveria bassiana ARSEF 2860] &gt;KGQ10625.1 Vacuolar protein sorting-associated protein 74 [Beauveria bassiana D1-5] &gt;OAA41584.1 vacuolar protein sorting-associated protein 74 [Cordyceps brongniartii RCEF 3172]
BBA_06543	555	37.29	32.65	36.23	0	0	0	-11.1747	7.05e-40	1.33e-38	ankyrin repeat-containing YAR1 [Beauveria bassiana ARSEF 2860] &gt;EJP64549.1 ankyrin repeat-containing YAR1 [Beauveria bassiana ARSEF 2860]
BBA_00942	1536	9.87	6.43	13.48	0	0	0	-11.1665	8.33e-40	1.57e-38	WD domain-containing protein [Beauveria bassiana ARSEF 2860] &gt;EJP70073.1 WD domain-containing protein [Beauveria bassiana ARSEF 2860]
BBA_02944	597	20.42	41.05	32.79	0.03	0	0	-11.1577	1.02e-39	1.91e-38	tat pathway signal sequence [Beauveria bassiana ARSEF 2860] &gt;EJP68048.1 tat pathway signal sequence [Beauveria bassiana ARSEF 2860]
BBA_03371	1047	13.16	12.92	19.58	0	0	0	-11.1458	1.25e-39	2.33e-38	C2H2 transcription factor [Beauveria bassiana ARSEF 2860] &gt;EJP67591.1 C2H2 transcription factor [Beauveria bassiana ARSEF 2860]
BBA_01433	543	36.84	34.82	35.84	0	0	0	-11.1455	1.29e-39	2.4e-38	translation machinery-associated protein [Beauveria bassiana ARSEF 2860] &gt;EJP69468.1 translation machinery-associated protein [Beauveria bassiana ARSEF 2860]
BBA_00510	2106	3.91	6.42	10.22	0	0	0	-11.1444	1.29e-39	2.4e-38	DNA-directed RNA polymerase I subunit [Beauveria bassiana ARSEF 2860] &gt;EJP70880.1 DNA-directed RNA polymerase I subunit [Beauveria bassiana ARSEF 2860]
BBA_03888	2016	2.48	6.19	12.7	0	0	0	-11.1421	1.34e-39	2.48e-38	VHS domain-containing protein [Beauveria bassiana ARSEF 2860] &gt;EJP67314.1 VHS domain-containing protein [Beauveria bassiana ARSEF 2860]
BBA_03651	1587	10.06	6.76	11.4	0	0	0	-11.1374	1.48e-39	2.75e-38	protein kinase [Beauveria bassiana ARSEF 2860] &gt;EJP67077.1 protein kinase [Beauveria bassiana ARSEF 2860]
BBA_05477	1080	9.02	22.34	12.27	0	0	0	-11.1297	1.76e-39	3.25e-38	ubiquitin fusion degradation protein [Beauveria bassiana ARSEF 2860] &gt;EJP65608.1 ubiquitin fusion degradation protein [Beauveria bassiana ARSEF 2860]
BBA_04236	4215	1.98	2.81	4.92	0	0	0	-11.1233	1.95e-39	3.6e-38	Autophagy-related protein 11 [Beauveria bassiana ARSEF 2860] &gt;EJP66943.1 Autophagy-related protein 11 [Beauveria bassiana ARSEF 2860]
BBA_00504	1455	1.75	9.79	18.48	0	0	0	-11.1155	2.31e-39	4.25e-38	Serine hydroxymethyltransferase [Beauveria bassiana ARSEF 2860] &gt;EJP70874.1 Serine hydroxymethyltransferase [Beauveria bassiana ARSEF 2860]
BBA_08479	1392	5.86	11.33	14.72	0	0	0	-11.1154	2.31e-39	4.25e-38	hypothetical protein BBA_08479 [Beauveria bassiana ARSEF 2860] &gt;EJP62568.1 hypothetical protein BBA_08479 [Beauveria bassiana ARSEF 2860]
BBA_08371	996	16.84	13.62	17.18	0	0	0	-11.1139	2.39e-39	4.39e-38	hypothetical protein BBA_08371 [Beauveria bassiana ARSEF 2860] &gt;EJP62656.1 hypothetical protein BBA_08371 [Beauveria bassiana ARSEF 2860]
BBA_08364	897	16.39	16.88	20.52	0	0	0	-11.1094	2.57e-39	4.7e-38	zinc finger protein [Beauveria bassiana ARSEF 2860] &gt;EJP62649.1 zinc finger protein [Beauveria bassiana ARSEF 2860]
BBA_05982	1326	9.27	12.05	12.52	0	0	0	-11.1089	2.66e-39	4.86e-38	glycosyltransferase family 25 [Beauveria bassiana ARSEF 2860] &gt;EJP65212.1 glycosyltransferase family 25 [Beauveria bassiana ARSEF 2860]
BBA_04179	1572	5.83	5.97	15.53	0	0	0	-11.0941	3.51e-39	6.42e-38	Cytochrome P450 CYP584E7 [Beauveria bassiana ARSEF 2860] &gt;EJP66886.1 Cytochrome P450 CYP584E7 [Beauveria bassiana ARSEF 2860]
BBA_06104	2217	7.56	5.9	5.52	0	0	0	-11.0861	4.05e-39	7.35e-38	LIM domain-containing protein [Beauveria bassiana ARSEF 2860] &gt;EJP64929.1 LIM domain-containing protein [Beauveria bassiana ARSEF 2860]
BBA_01922	2187	0.02	7.44	11.26	0	0	0	-11.0858	4.05e-39	7.35e-38	Actin-like protein, ARP8 class [Beauveria bassiana ARSEF 2860] &gt;EJP68887.1 Actin-like protein, ARP8 class [Beauveria bassiana ARSEF 2860]
BBA_06020	807	28.12	22.73	10.33	0	0	0	-11.0826	4.34e-39	7.88e-38	hypothetical protein BBA_06020 [Beauveria bassiana ARSEF 2860] &gt;EJP64845.1 hypothetical protein BBA_06020 [Beauveria bassiana ARSEF 2860]
BBA_04885	2103	3.05	8.05	8.58	0	0	0	-11.0772	4.83e-39	8.74e-38	hypothetical protein BBA_04885 [Beauveria bassiana ARSEF 2860] &gt;EJP66392.1 hypothetical protein BBA_04885 [Beauveria bassiana ARSEF 2860]
BBA_05896	663	26.7	26.12	24.81	0	0	0	-11.0743	5.18e-39	9.35e-38	CHD5 domain-containing protein [Beauveria bassiana ARSEF 2860] &gt;EJP65126.1 CHD5 domain-containing protein [Beauveria bassiana ARSEF 2860]
BBA_02172	1545	9.37	8.09	10.3	0	0	0	-11.0706	5.57e-39	1e-37	transcriptional adaptor-like protein [Beauveria bassiana ARSEF 2860] &gt;EJP69137.1 transcriptional adaptor-like protein [Beauveria bassiana ARSEF 2860]
BBA_07836	372	61.75	76.89	48.31	0	0	0	-11.0645	6.42e-39	1.15e-37	hypothetical protein BBA_07836 [Beauveria bassiana ARSEF 2860] &gt;EJP63236.1 hypothetical protein BBA_07836 [Beauveria bassiana ARSEF 2860] &gt;KGQ04227.1 hypothetical protein BBAD15_g10531 [Beauveria bassiana D1-5]
BBA_06877	2568	0	7.38	8.1	0	0	0	-11.0552	7.41e-39	1.32e-37	phospholipase PldA, putative [Beauveria bassiana ARSEF 2860] &gt;EJP64173.1 phospholipase PldA, putative [Beauveria bassiana ARSEF 2860]
BBA_09096	2421	5.37	5.65	5.76	0	0	0	-11.0516	7.97e-39	1.42e-37	fungal specific transcription factor [Beauveria bassiana ARSEF 2860] &gt;EJP61940.1 fungal specific transcription factor [Beauveria bassiana ARSEF 2860]
BBA_00384	1053	19.37	13.32	10.3	0	0	0	-11.0489	8.57e-39	1.52e-37	hypothetical protein BBA_00384 [Beauveria bassiana ARSEF 2860] &gt;EJP70754.1 hypothetical protein BBA_00384 [Beauveria bassiana ARSEF 2860]
BBA_07895	354	73.44	66.48	61.52	0	0	0	-11.0425	9.55e-39	1.69e-37	tubulin-specific chaperone Rbl2 [Beauveria bassiana ARSEF 2860] &gt;EJP63090.1 tubulin-specific chaperone Rbl2 [Beauveria bassiana ARSEF 2860]
BBA_05849	906	0	32.61	17.35	0	0	0	-11.0333	1.15e-38	2.03e-37	U1 zinc finger protein [Beauveria bassiana ARSEF 2860] &gt;EJP65079.1 U1 zinc finger protein [Beauveria bassiana ARSEF 2860]
BBA_03282	1104	10.68	13.14	15.86	0	0	0	-11.0331	1.19e-38	2.1e-37	KOW domain-containing protein domain-containing protein [Beauveria bassiana ARSEF 2860] &gt;EJP67502.1 KOW domain-containing protein domain-containing protein [Beauveria bassiana ARSEF 2860]
BBA_05875	1182	8.83	8.47	18.8	0	0	0	-11.0201	1.48e-38	2.6e-37	hypothetical protein BBA_05875 [Beauveria bassiana ARSEF 2860] &gt;EJP65105.1 hypothetical protein BBA_05875 [Beauveria bassiana ARSEF 2860]
BBA_03111	1674	2.55	9.12	12.48	0	0	0	-11.02	1.54e-38	2.69e-37	hypothetical protein BBA_03111 [Beauveria bassiana ARSEF 2860] &gt;EJP68215.1 hypothetical protein BBA_03111 [Beauveria bassiana ARSEF 2860]
BBA_07834	1935	0.18	7.06	13.13	0	0	0	-11.0171	1.59e-38	2.79e-37	protein phosphatase 2A regulatory B subunit [Beauveria bassiana ARSEF 2860] &gt;EJP63234.1 protein phosphatase 2A regulatory B subunit [Beauveria bassiana ARSEF 2860]
BBA_07246	1200	10.52	9.8	15.13	0	0	0	-11.0128	1.72e-38	3e-37	hypothetical protein BBA_07246 [Beauveria bassiana ARSEF 2860] &gt;EJP63922.1 hypothetical protein BBA_07246 [Beauveria bassiana ARSEF 2860]
BBA_04194	660	36.2	18.76	20.31	0	0	0	-11.0101	1.85e-38	3.22e-37	hypothetical protein BBA_04194 [Beauveria bassiana ARSEF 2860] &gt;EJP66901.1 hypothetical protein BBA_04194 [Beauveria bassiana ARSEF 2860]
BBA_08009	1263	2.32	13.59	16.95	0	0	0	-11.006	1.99e-38	3.46e-37	dynamitin [Beauveria bassiana ARSEF 2860] &gt;EJP62998.1 dynamitin [Beauveria bassiana ARSEF 2860]
BBA_03228	1560	10.3	9.26	6.59	0	0	0	-10.9866	2.9e-38	5e-37	STAM-binding protein [Beauveria bassiana ARSEF 2860] &gt;EJP67448.1 STAM-binding protein [Beauveria bassiana ARSEF 2860]
BBA_03296	1173	0	27.55	7.9	0	0	0	-10.9773	3.5e-38	6.02e-37	Actin-related protein, ARP2 class [Beauveria bassiana ARSEF 2860] &gt;EJP67516.1 Actin-related protein, ARP2 class [Beauveria bassiana ARSEF 2860] &gt;OAA50870.1 actin-related protein 2 [Cordyceps brongniartii RCEF 3172]
BBA_09054	1563	7.42	11.03	7.19	0	0	0	-10.9684	4.23e-38	7.26e-37	putative MEI5 protein [Beauveria bassiana ARSEF 2860] &gt;EJP62006.1 putative MEI5 protein [Beauveria bassiana ARSEF 2860]
BBA_00126	3537	0	0	10.13	0	0	0	-10.9632	4.57e-38	7.82e-37	protein kinase, putative [Beauveria bassiana ARSEF 2860] &gt;EJP70496.1 protein kinase, putative [Beauveria bassiana ARSEF 2860]
BBA_05472	660	27.42	25.74	19.36	0	0	0	-10.9626	4.74e-38	8.12e-37	hypothetical protein BBA_05472 [Beauveria bassiana ARSEF 2860] &gt;EJP65603.1 hypothetical protein BBA_05472 [Beauveria bassiana ARSEF 2860]
BBA_01682	1116	14.73	12.23	10.4	0	0	0	-10.9488	6.21e-38	1.06e-36	hypothetical protein BBA_01682 [Beauveria bassiana ARSEF 2860] &gt;EJP69717.1 hypothetical protein BBA_01682 [Beauveria bassiana ARSEF 2860]
BBA_01767	2127	0	10.22	7.46	0	0	0	-10.9473	6.21e-38	1.06e-36	WD domain-containing protein [Beauveria bassiana ARSEF 2860] &gt;EJP69802.1 WD domain-containing protein [Beauveria bassiana ARSEF 2860]
BBA_05258	1389	5.55	13.78	9.28	0	0	0	-10.944	6.71e-38	1.14e-36	nicotinate phosphoribosyltransferase [Beauveria bassiana ARSEF 2860] &gt;EJP65847.1 nicotinate phosphoribosyltransferase [Beauveria bassiana ARSEF 2860]
BBA_01901	501	213.04	352.58	368.45	0	0.23	0.32	-10.9219	4.9e-62	3.36e-60	RBP protein [Beauveria bassiana ARSEF 2860] &gt;EJP68866.1 RBP protein [Beauveria bassiana ARSEF 2860]
BBA_00486	915	7.69	20.77	17.3	0	0	0	-10.9195	1.11e-37	1.88e-36	fatty acid hydroxylase superfamily protein [Beauveria bassiana ARSEF 2860] &gt;EJP70856.1 fatty acid hydroxylase superfamily protein [Beauveria bassiana ARSEF 2860]
BBA_04032	1149	355.77	353.86	324.84	0.02	0.55	0	-10.9187	5.98e-71	9.32e-69	hydrolase, alpha/beta fold family protein [Beauveria bassiana ARSEF 2860] &gt;EJP66739.1 hydrolase, alpha/beta fold family protein [Beauveria bassiana ARSEF 2860]
BBA_10121	183	210.42	533.81	290.18	0	0	0	-10.9163	1.16e-37	1.95e-36	cytochrome c oxidase subunit COX9 [Beauveria bassiana ARSEF 2860] &gt;EJP60934.1 cytochrome c oxidase subunit COX9 [Beauveria bassiana ARSEF 2860]
BBA_04015	1083	14.37	12.83	10.52	0	0	0	-10.915	1.21e-37	2.03e-36	Ap4A phosphorylase II [Beauveria bassiana ARSEF 2860] &gt;EJP66722.1 Ap4A phosphorylase II [Beauveria bassiana ARSEF 2860]
BBA_07800	519	14.02	51.58	31.61	0	0	0	-10.9139	1.21e-37	2.03e-36	nuclear transport factor 2 domain-containing protein [Beauveria bassiana ARSEF 2860] &gt;EJP63200.1 nuclear transport factor 2 domain-containing protein [Beauveria bassiana ARSEF 2860]
BBA_05232	1800	7.8	9.7	3.62	0	0	0	-10.9052	1.47e-37	2.46e-36	threonine ammonia-lyase [Beauveria bassiana ARSEF 2860] &gt;EJP65821.1 threonine ammonia-lyase [Beauveria bassiana ARSEF 2860]
BBA_01477	1065	8.6	17.04	12.25	0	0	0	-10.9037	1.47e-37	2.46e-36	leucine carboxyl methyltransferase [Beauveria bassiana ARSEF 2860] &gt;EJP69512.1 leucine carboxyl methyltransferase [Beauveria bassiana ARSEF 2860]
BBA_02221	1527	9.5	8.64	7.06	0	0	0	-10.9029	1.53e-37	2.55e-36	defects in morphology protein 1 [Beauveria bassiana ARSEF 2860] &gt;EJP69186.1 defects in morphology protein 1 [Beauveria bassiana ARSEF 2860]
BBA_03348	1134	14.98	9.04	11.38	0	0	0	-10.9019	1.53e-37	2.55e-36	GTP cyclohydrolase II [Beauveria bassiana ARSEF 2860] &gt;EJP67568.1 GTP cyclohydrolase II [Beauveria bassiana ARSEF 2860]
BBA_09634	1032	20.41	7.85	11.3	0	0	0	-10.8941	1.8e-37	2.99e-36	short chain dehydrogenase [Beauveria bassiana ARSEF 2860] &gt;EJP61391.1 short chain dehydrogenase [Beauveria bassiana ARSEF 2860]
BBA_05726	1815	7.01	9.15	4.54	0	0	0	-10.8939	1.8e-37	2.99e-36	FAD binding protein [Beauveria bassiana ARSEF 2860] &gt;EJP65395.1 FAD binding protein [Beauveria bassiana ARSEF 2860]
BBA_03906	1350	9	10.52	8.88	0	0	0	-10.8806	2.29e-37	3.79e-36	hypothetical protein BBA_03906 [Beauveria bassiana ARSEF 2860] &gt;EJP67332.1 hypothetical protein BBA_03906 [Beauveria bassiana ARSEF 2860]
BBA_09707	507	6.02	57.45	34.51	0	0	0	-10.8799	2.38e-37	3.95e-36	hypothetical protein BBA_09707 [Beauveria bassiana ARSEF 2860] &gt;EJP61362.1 hypothetical protein BBA_09707 [Beauveria bassiana ARSEF 2860]
BBA_03746	1731	8.44	6.6	6.39	0	0	0	-10.872	2.8e-37	4.64e-36	protein phosphatase 2C [Beauveria bassiana ARSEF 2860] &gt;EJP67172.1 protein phosphatase 2C [Beauveria bassiana ARSEF 2860]
BBA_08608	1977	19.02	0.08	0	0	0	0	-10.8626	3.29e-37	5.45e-36	ATP-citrate synthase subunit 1 [Beauveria bassiana ARSEF 2860] &gt;EJP62524.1 ATP-citrate synthase subunit 1 [Beauveria bassiana ARSEF 2860]
BBA_01535	1167	8.41	12.8	11.85	0	0	0	-10.8615	3.43e-37	5.67e-36	DnaJ domain-containing protein [Beauveria bassiana ARSEF 2860] &gt;EJP69570.1 DnaJ domain-containing protein [Beauveria bassiana ARSEF 2860]
BBA_00316	2604	3.66	3.9	5.92	0	0	0	-10.8579	3.57e-37	5.9e-36	histidinol dehydrogenase [Beauveria bassiana ARSEF 2860] &gt;EJP70686.1 histidinol dehydrogenase [Beauveria bassiana ARSEF 2860]
BBA_01646	1152	5.65	14.68	12.8	0	0	0	-10.8498	4.21e-37	6.94e-36	RNA polymerase Rpc34 subunit [Beauveria bassiana ARSEF 2860] &gt;EJP69681.1 RNA polymerase Rpc34 subunit [Beauveria bassiana ARSEF 2860] &gt;KGQ10998.1 putative DNA-directed RNA polymerase III subunit rpc6 [Beauveria bassiana D1-5]
BBA_03384	1461	3.58	8.68	12.56	0	0	0	-10.8355	5.63e-37	9.23e-36	NADH-ubiquinone oxidoreductase 51 kDa subunit [Beauveria bassiana ARSEF 2860] &gt;EJP67604.1 NADH-ubiquinone oxidoreductase 51 kDa subunit [Beauveria bassiana ARSEF 2860] &gt;KGQ09706.1 NADH-ubiquinone oxidoreductase 51 kDa subunit [Beauveria bassiana D1-5]
BBA_01511	3264	0.01	3.5	6.66	0	0	0	-10.8254	6.65e-37	1.09e-35	SNF2 family DNA-dependent ATPase [Beauveria bassiana ARSEF 2860] &gt;EJP69546.1 SNF2 family DNA-dependent ATPase [Beauveria bassiana ARSEF 2860]
BBA_02505	1557	0	10.5	12.11	0	0	0	-10.8133	8.56e-37	1.4e-35	homeobox domain-containing protein [Beauveria bassiana ARSEF 2860] &gt;EJP68503.1 homeobox domain-containing protein [Beauveria bassiana ARSEF 2860]
BBA_03865	2466	4.98	9.12	0	0	0	0	-10.8052	1.01e-36	1.65e-35	Alpha/beta hydrolase fold-3 [Beauveria bassiana ARSEF 2860] &gt;EJP67291.1 Alpha/beta hydrolase fold-3 [Beauveria bassiana ARSEF 2860]
BBA_06591	906	11.88	18.03	13.24	0	0	0	-10.8047	1.01e-36	1.65e-35	ribosomal protein L1p/L10e family protein [Beauveria bassiana ARSEF 2860] &gt;EJP64597.1 ribosomal protein L1p/L10e family protein [Beauveria bassiana ARSEF 2860]
BBA_03137	945	7.67	16.63	16.05	0	0	0	-10.7933	1.31e-36	2.13e-35	putative metacaspase [Beauveria bassiana ARSEF 2860] &gt;EJP68241.1 putative metacaspase [Beauveria bassiana ARSEF 2860]
BBA_06693	1206	9.24	8.74	12.05	0	0	0	-10.7791	1.69e-36	2.75e-35	hypothetical protein BBA_06693 [Beauveria bassiana ARSEF 2860] &gt;EJP64311.1 hypothetical protein BBA_06693 [Beauveria bassiana ARSEF 2860]
BBA_02903	1272	22.12	7.12	0	0	0	0	-10.7782	1.69e-36	2.75e-35	putative 26s proteasome p44.5 protein [Beauveria bassiana ARSEF 2860] &gt;EJP68007.1 putative 26s proteasome p44.5 protein [Beauveria bassiana ARSEF 2860]
BBA_01772	474	27.78	34.99	38.37	0	0	0	-10.7703	2.01e-36	3.26e-35	proteasome maturation factor UMP1 [Beauveria bassiana ARSEF 2860] &gt;EJP69807.1 proteasome maturation factor UMP1 [Beauveria bassiana ARSEF 2860]
BBA_04592	1458	3.61	12	8.2	0	0	0	-10.7624	2.4e-36	3.86e-35	zinc finger protein zpr1 [Beauveria bassiana ARSEF 2860] &gt;EJP66652.1 zinc finger protein zpr1 [Beauveria bassiana ARSEF 2860]
BBA_04785	1755	3.7	2.33	12.76	0	0	0	-10.7395	3.56e-36	5.69e-35	phosphatidylinositol transfer protein CSR1 [Beauveria bassiana ARSEF 2860] &gt;EJP66292.1 phosphatidylinositol transfer protein CSR1 [Beauveria bassiana ARSEF 2860]
BBA_05785	2355	2.86	4.1	6.78	0	0	0	-10.7367	3.89e-36	6.2e-35	nitrogen permease reactivator protein [Beauveria bassiana ARSEF 2860] &gt;EJP65454.1 nitrogen permease reactivator protein [Beauveria bassiana ARSEF 2860]
BBA_06296	1125	331.13	348.34	235.79	0	0.46	0.08	-10.7266	5.32e-69	7.06e-67	protein of unknown function DUF239 [Beauveria bassiana ARSEF 2860] &gt;EJP64727.1 protein of unknown function DUF239 [Beauveria bassiana ARSEF 2860]
BBA_05036	1008	10.32	15.73	9.86	0	0	0	-10.7266	4.64e-36	7.37e-35	hypothetical protein BBA_05036 [Beauveria bassiana ARSEF 2860] &gt;EJP66065.1 hypothetical protein BBA_05036 [Beauveria bassiana ARSEF 2860]
BBA_06972	873	8.47	14.39	19.37	0	0	0	-10.7232	5.08e-36	8.05e-35	thioesterase superfamily protein [Beauveria bassiana ARSEF 2860] &gt;EJP63967.1 thioesterase superfamily protein [Beauveria bassiana ARSEF 2860]
BBA_05749	1524	4.67	6.73	10.51	0	0	0	-10.718	5.55e-36	8.78e-35	RNA polymerase II transcription factor B subunit 2 [Beauveria bassiana ARSEF 2860] &gt;EJP65418.1 RNA polymerase II transcription factor B subunit 2 [Beauveria bassiana ARSEF 2860]
BBA_06060	1797	4.51	8.36	5.4	0	0	0	-10.7103	6.36e-36	1e-34	Arylsulfotransferase-like protein [Beauveria bassiana ARSEF 2860] &gt;EJP64885.1 Arylsulfotransferase-like protein [Beauveria bassiana ARSEF 2860]
BBA_03635	438	21.03	44.68	43.45	0	0	0	-10.7062	6.96e-36	1.09e-34	IDI-2 precursor [Beauveria bassiana ARSEF 2860] &gt;EJP67061.1 IDI-2 precursor [Beauveria bassiana ARSEF 2860] &gt;KGQ04034.1 hypothetical protein BBAD15_g10717 [Beauveria bassiana D1-5]
BBA_00309	1404	2.39	8.09	13.14	0	0	0	-10.7032	7.28e-36	1.14e-34	Actin-like protein, ARP4 class [Beauveria bassiana ARSEF 2860] &gt;EJP70679.1 Actin-like protein, ARP4 class [Beauveria bassiana ARSEF 2860]
BBA_02443	1449	0	9.36	13.27	0	0	0	-10.7026	7.28e-36	1.14e-34	cell cycle control protein cwf8 [Beauveria bassiana ARSEF 2860] &gt;EJP68441.1 cell cycle control protein cwf8 [Beauveria bassiana ARSEF 2860]
BBA_07008	762	18.35	20.17	11.68	0	0	0	-10.7025	7.62e-36	1.19e-34	2,3-diketo-5-methylthio-1-phosphopentane phosphatase [Beauveria bassiana ARSEF 2860] &gt;EJP64003.1 2,3-diketo-5-methylthio-1-phosphopentane phosphatase [Beauveria bassiana ARSEF 2860] &gt;KGQ07602.1 putative phosphatase [Beauveria bassiana D1-5]
BBA_04964	993	0	21	14.48	0	0	0	-10.7025	7.62e-36	1.19e-34	mitochondrial thiazole biosynthetic enzyme [Beauveria bassiana ARSEF 2860] &gt;EJP65993.1 mitochondrial thiazole biosynthetic enzyme [Beauveria bassiana ARSEF 2860]
BBA_01840	1119	100.15	65.22	37.06	0.1	0	0	-10.7002	1.35e-56	6.3e-55	fatty acid hydroxylase superfamily protein [Beauveria bassiana ARSEF 2860] &gt;EJP68805.1 fatty acid hydroxylase superfamily protein [Beauveria bassiana ARSEF 2860]
BBA_04938	504	22.42	33.64	31.42	0	0	0	-10.696	8.34e-36	1.31e-34	C2H2 type zinc finger domain-containing protein [Beauveria bassiana ARSEF 2860] &gt;EJP65967.1 C2H2 type zinc finger domain-containing protein [Beauveria bassiana ARSEF 2860]
BBA_05321	1110	11.87	10.82	8.78	0	0	0	-10.6945	8.73e-36	1.37e-34	hypothetical protein BBA_05321 [Beauveria bassiana ARSEF 2860] &gt;EJP65910.1 hypothetical protein BBA_05321 [Beauveria bassiana ARSEF 2860]
BBA_00040	1038	6.66	12.12	14.5	0	0	0	-10.6796	1.15e-35	1.79e-34	hypothetical protein BBA_00040 [Beauveria bassiana ARSEF 2860] &gt;EJP70410.1 hypothetical protein BBA_00040 [Beauveria bassiana ARSEF 2860]
BBA_05068	756	19	31.31	0.02	0	0	0	-10.6735	1.32e-35	2.05e-34	nicotinamide riboside kinase 1 [Beauveria bassiana ARSEF 2860] &gt;EJP66097.1 nicotinamide riboside kinase 1 [Beauveria bassiana ARSEF 2860]
BBA_07140	1707	0	12.96	5.57	0	0	0	-10.6586	1.74e-35	2.71e-34	major facilitator superfamily transporter [Beauveria bassiana ARSEF 2860] &gt;EJP63816.1 major facilitator superfamily transporter [Beauveria bassiana ARSEF 2860]
BBA_00321	966	7.17	19.38	9.33	0	0	0	-10.6532	2.01e-35	3.11e-34	thioredoxin-disulfide reductase [Beauveria bassiana ARSEF 2860] &gt;EJP70691.1 thioredoxin-disulfide reductase [Beauveria bassiana ARSEF 2860]
BBA_06166	1056	12.51	12.5	7.36	0	0	0	-10.6466	2.2e-35	3.41e-34	alcohol dehydrogenase I [Beauveria bassiana ARSEF 2860] &gt;EJP64991.1 alcohol dehydrogenase I [Beauveria bassiana ARSEF 2860]
BBA_04089	1068	13.92	0	17.41	0	0	0	-10.638	2.66e-35	4.1e-34	zinc-binding dehydrogenase [Beauveria bassiana ARSEF 2860] &gt;EJP66796.1 zinc-binding dehydrogenase [Beauveria bassiana ARSEF 2860]
BBA_09139	1641	1.54	9.21	8.26	0	0	0	-10.6378	2.66e-35	4.1e-34	Cytochrome P450 CYP586B1 [Beauveria bassiana ARSEF 2860] &gt;EJP61887.1 Cytochrome P450 CYP586B1 [Beauveria bassiana ARSEF 2860]
BBA_05397	3957	0	0.84	6.37	0	0	0	-10.6361	2.66e-35	4.1e-34	ATPase protein [Beauveria bassiana ARSEF 2860] &gt;EJP65528.1 ATPase protein [Beauveria bassiana ARSEF 2860]
BBA_04687	3987	0	0	7.11	0	0	0	-10.6336	2.79e-35	4.29e-34	nuclear migration protein [Beauveria bassiana ARSEF 2860] &gt;EJP66194.1 nuclear migration protein [Beauveria bassiana ARSEF 2860]
BBA_08503	654	11.39	18.39	27.6	0	0	0	-10.6286	3.07e-35	4.71e-34	hypothetical protein BBA_08503 [Beauveria bassiana ARSEF 2860] &gt;EJP62592.1 hypothetical protein BBA_08503 [Beauveria bassiana ARSEF 2860]
BBA_02787	318	44.23	72.06	68.48	0	0	0	-10.628	3.22e-35	4.93e-34	complex 1 protein [Beauveria bassiana ARSEF 2860] &gt;EJP67891.1 complex 1 protein [Beauveria bassiana ARSEF 2860]
BBA_06982	2349	0	7.13	5.53	0	0	0	-10.6207	3.71e-35	5.68e-34	Dynamin, GTPase domain-containing protein [Beauveria bassiana ARSEF 2860] &gt;EJP63977.1 Dynamin, GTPase domain-containing protein [Beauveria bassiana ARSEF 2860]
BBA_08679	228	34.46	219.54	153.5	0	0	0	-10.6158	4.08e-35	6.24e-34	V-type proton ATPase subunit e [Beauveria bassiana ARSEF 2860] &gt;EJP62353.1 V-type proton ATPase subunit e [Beauveria bassiana ARSEF 2860]
BBA_08196	378	53.54	56.67	23.68	0	0	0	-10.6148	4.08e-35	6.24e-34	fatty acid-binding protein [Beauveria bassiana ARSEF 2860] &gt;EJP62809.1 fatty acid-binding protein [Beauveria bassiana ARSEF 2860] &gt;KGQ06888.1 Fatty acid-binding protein [Beauveria bassiana D1-5] &gt;OAA52248.1 oleate-induced peroxisomal protein [Cordyceps brongniartii RCEF 3172]
BBA_06476	516	10.44	52.64	16.51	0	0	0	-10.6058	4.95e-35	7.54e-34	vacuolar protein sorting-associated protein [Beauveria bassiana ARSEF 2860] &gt;EJP64482.1 vacuolar protein sorting-associated protein [Beauveria bassiana ARSEF 2860]
BBA_05009	1239	67.24	140.02	102.95	0	0.22	0	-10.6017	4.38e-61	2.82e-59	formamidase-like protein [Beauveria bassiana ARSEF 2860] &gt;EJP66038.1 formamidase-like protein [Beauveria bassiana ARSEF 2860]
BBA_07984	2244	0	7	6.08	0	0	0	-10.5994	5.45e-35	8.29e-34	hypothetical protein BBA_07984 [Beauveria bassiana ARSEF 2860] &gt;EJP62973.1 hypothetical protein BBA_07984 [Beauveria bassiana ARSEF 2860]
BBA_03694	897	9.9	17.86	10.18	0	0	0	-10.5988	5.72e-35	8.68e-34	bZIP transcription factor [Beauveria bassiana ARSEF 2860] &gt;EJP67120.1 bZIP transcription factor [Beauveria bassiana ARSEF 2860]
BBA_06786	687	10.56	23.41	18.83	0	0	0	-10.597	5.72e-35	8.68e-34	ankyrin repeat protein [Beauveria bassiana ARSEF 2860] &gt;EJP64404.1 ankyrin repeat protein [Beauveria bassiana ARSEF 2860]
BBA_00910	810	0	28.1	14.39	0	0	0	-10.596	6.01e-35	9.11e-34	hypothetical protein BBA_00910 [Beauveria bassiana ARSEF 2860] &gt;EJP70041.1 hypothetical protein BBA_00910 [Beauveria bassiana ARSEF 2860]
BBA_00304	303	75.49	58.65	65.25	0	0	0	-10.5852	7.3e-35	1.1e-33	dynein light chain type 1 [Beauveria bassiana ARSEF 2860] &gt;EJP70674.1 dynein light chain type 1 [Beauveria bassiana ARSEF 2860]
BBA_07229	3531	3.71	0	4.34	0	0	0	-10.5775	8.46e-35	1.27e-33	TGF beta receptor associated protein 1 [Beauveria bassiana ARSEF 2860] &gt;EJP63905.1 TGF beta receptor associated protein 1 [Beauveria bassiana ARSEF 2860]
BBA_04308	390	26.72	57	38.06	0	0	0	-10.576	8.88e-35	1.33e-33	UPF0041 domain-containing protein [Beauveria bassiana ARSEF 2860] &gt;EJP67015.1 UPF0041 domain-containing protein [Beauveria bassiana ARSEF 2860] &gt;KGQ12653.1 protein FMP37 [Beauveria bassiana D1-5]
BBA_03768	654	0	26.96	27.88	0	0	0	-10.5751	8.88e-35	1.33e-33	ribosomal protein L13 [Beauveria bassiana ARSEF 2860] &gt;EJP67194.1 ribosomal protein L13 [Beauveria bassiana ARSEF 2860]
BBA_07508	2220	0	0.8	11.89	0	0	0	-10.5709	9.33e-35	1.4e-33	dolichyl-phosphate-mannose-protein mannosyltransferase [Beauveria bassiana ARSEF 2860] &gt;EJP63582.1 dolichyl-phosphate-mannose-protein mannosyltransferase [Beauveria bassiana ARSEF 2860]
BBA_02527	2163	0	8.16	5.23	0	0	0	-10.5704	9.81e-35	1.47e-33	MCM2/3/5 family protein [Beauveria bassiana ARSEF 2860] &gt;EJP68525.1 MCM2/3/5 family protein [Beauveria bassiana ARSEF 2860]
BBA_05989	1473	0	5.94	14.19	0	0	0	-10.5652	1.03e-34	1.54e-33	mitochondrion protein, putative [Beauveria bassiana ARSEF 2860] &gt;EJP65219.1 mitochondrion protein, putative [Beauveria bassiana ARSEF 2860]
BBA_03749	681	8.92	20.4	22.76	0	0	0	-10.5652	1.08e-34	1.61e-33	putative class E vacuolar-protein sorting and endocytosis factor [Beauveria bassiana ARSEF 2860] &gt;EJP67175.1 putative class E vacuolar-protein sorting and endocytosis factor [Beauveria bassiana ARSEF 2860]
BBA_05552	1104	7.58	12.18	8.79	0	0	0	-10.5538	1.32e-34	1.96e-33	glycosyltransferase [Beauveria bassiana ARSEF 2860] &gt;EJP65683.1 glycosyltransferase [Beauveria bassiana ARSEF 2860]
BBA_03319	1302	5.79	8.34	9.24	0	0	0	-10.5454	1.53e-34	2.27e-33	ICE2 family protein [Beauveria bassiana ARSEF 2860] &gt;EJP67539.1 ICE2 family protein [Beauveria bassiana ARSEF 2860]
BBA_07584	366	62.45	43.29	28.21	0	0	0	-10.5338	1.97e-34	2.91e-33	MAP kinase kinase skh1/pek1 [Beauveria bassiana ARSEF 2860] &gt;EJP63408.1 MAP kinase kinase skh1/pek1 [Beauveria bassiana ARSEF 2860]
BBA_01684	1896	0	1.03	13.66	0	0	0	-10.5333	1.88e-34	2.77e-33	mitochondrial division protein [Beauveria bassiana ARSEF 2860] &gt;EJP69719.1 mitochondrial division protein [Beauveria bassiana ARSEF 2860]
BBA_08734	996	14.35	1.91	15.31	0	0	0	-10.5253	2.3e-34	3.39e-33	cyanide hydratase [Beauveria bassiana ARSEF 2860] &gt;EJP62307.1 cyanide hydratase [Beauveria bassiana ARSEF 2860]
BBA_04631	3213	0	0.01	8.25	0	0	0	-10.5237	2.42e-34	3.56e-33	Cytochrome P450 CYP6004A2 [Beauveria bassiana ARSEF 2860] &gt;EJP66691.1 Cytochrome P450 CYP6004A2 [Beauveria bassiana ARSEF 2860]
BBA_00742	339	33.63	59.96	57.4	0	0	0	-10.5206	2.54e-34	3.73e-33	stress responsive A/B barrel domain protein [Beauveria bassiana ARSEF 2860] &gt;EJP69873.1 stress responsive A/B barrel domain protein [Beauveria bassiana ARSEF 2860]
BBA_07986	1419	11.76	6.11	3.41	0	0	0	-10.5206	2.54e-34	3.73e-33	mitochondrial import protein MMP37 [Beauveria bassiana ARSEF 2860] &gt;EJP62975.1 mitochondrial import protein MMP37 [Beauveria bassiana ARSEF 2860]
BBA_07624	480	51.59	14.48	18.72	0	0	0	-10.5194	2.54e-34	3.73e-33	cupin 2 [Beauveria bassiana ARSEF 2860] &gt;EJP63448.1 cupin 2 [Beauveria bassiana ARSEF 2860]
BBA_08301	771	11.87	16.07	15.17	0	0	0	-10.5171	2.68e-34	3.92e-33	hypothetical protein BBA_08301 [Beauveria bassiana ARSEF 2860] &gt;EJP62756.1 hypothetical protein BBA_08301 [Beauveria bassiana ARSEF 2860]
BBA_08958	378	67.15	33.51	24.3	0	0	0	-10.5136	2.82e-34	4.11e-33	casein kinase 1 epsilon [Beauveria bassiana ARSEF 2860] &gt;EJP62034.1 casein kinase 1 epsilon [Beauveria bassiana ARSEF 2860]
BBA_09773	1614	0	14.66	3.25	0	0	0	-10.5101	3.12e-34	4.55e-33	Cytochrome P450 CYP620D1 [Beauveria bassiana ARSEF 2860] &gt;EJP61298.1 Cytochrome P450 CYP620D1 [Beauveria bassiana ARSEF 2860]
BBA_03096	1017	0	14.69	15.07	0	0	0	-10.4976	3.84e-34	5.57e-33	ribonuclease H [Beauveria bassiana ARSEF 2860] &gt;EJP68200.1 ribonuclease H [Beauveria bassiana ARSEF 2860]
BBA_05721	2271	5.18	4.07	3.09	0	0	0	-10.4967	4.04e-34	5.86e-33	ferric reductase transmembrane component 4 [Beauveria bassiana ARSEF 2860] &gt;EJP65390.1 ferric reductase transmembrane component 4 [Beauveria bassiana ARSEF 2860]
BBA_00222	1251	0	11.31	11.93	0	0	0	-10.492	4.25e-34	6.16e-33	hypothetical protein BBA_00222 [Beauveria bassiana ARSEF 2860] &gt;EJP70592.1 hypothetical protein BBA_00222 [Beauveria bassiana ARSEF 2860]
BBA_00667	4281	0	6.23	0	0	0	0	-10.4826	5.52e-34	7.96e-33	autophagy protein 26 [Beauveria bassiana ARSEF 2860] &gt;EJP71037.1 autophagy protein 26 [Beauveria bassiana ARSEF 2860]
BBA_06254	693	12.73	16.08	19.32	0	0	0	-10.4792	5.52e-34	7.96e-33	DASH complex subunit Duo1 [Beauveria bassiana ARSEF 2860] &gt;EJP64685.1 DASH complex subunit Duo1 [Beauveria bassiana ARSEF 2860] &gt;KGQ04479.1 DASH complex subunit duo1 [Beauveria bassiana D1-5]
BBA_01360	2550	9.5	1.52	0.01	0	0	0	-10.4743	5.82e-34	8.38e-33	CDC45-like protein [Beauveria bassiana ARSEF 2860] &gt;EJP69395.1 CDC45-like protein [Beauveria bassiana ARSEF 2860]
BBA_07546	1224	12.29	2.08	9.63	0	0	0	-10.4702	6.46e-34	9.3e-33	peroxin Pex22-like protein [Beauveria bassiana ARSEF 2860] &gt;EJP63620.1 peroxin Pex22-like protein [Beauveria bassiana ARSEF 2860]
BBA_04128	1860	0.6	9.8	4.42	0	0	0	-10.4698	6.81e-34	9.78e-33	PX domain-containing protein [Beauveria bassiana ARSEF 2860] &gt;EJP66835.1 PX domain-containing protein [Beauveria bassiana ARSEF 2860]
BBA_03652	795	11.59	12.48	15.97	0	0	0	-10.4669	7.18e-34	1.03e-32	short chain dehydrogenase [Beauveria bassiana ARSEF 2860] &gt;EJP67078.1 short chain dehydrogenase [Beauveria bassiana ARSEF 2860]
BBA_03949	2340	5.05	3.64	2.98	0	0	0	-10.4647	7.18e-34	1.03e-32	hydroxyacylglutathione hydrolase [Beauveria bassiana ARSEF 2860] &gt;EJP67375.1 hydroxyacylglutathione hydrolase [Beauveria bassiana ARSEF 2860]
BBA_01286	1683	0	12.09	4.34	0	0	0	-10.4571	8.42e-34	1.2e-32	tat pathway signal sequence [Beauveria bassiana ARSEF 2860] &gt;EJP69321.1 tat pathway signal sequence [Beauveria bassiana ARSEF 2860]
BBA_08287	2319	2.3	0.34	8.66	0	0	0	-10.4496	9.87e-34	1.4e-32	protein arginine N-methyltransferase [Beauveria bassiana ARSEF 2860] &gt;EJP62742.1 protein arginine N-methyltransferase [Beauveria bassiana ARSEF 2860]
BBA_05500	3048	2.94	1.83	3.79	0	0	0	-10.4412	1.16e-33	1.65e-32	armadillo repeat protein [Beauveria bassiana ARSEF 2860] &gt;EJP65631.1 armadillo repeat protein [Beauveria bassiana ARSEF 2860]
BBA_06706	1212	8.95	7.94	6.85	0	0	0	-10.4358	1.29e-33	1.83e-32	Chitin-binding, domain 3 [Beauveria bassiana ARSEF 2860] &gt;EJP64324.1 Chitin-binding, domain 3 [Beauveria bassiana ARSEF 2860]
BBA_06142	1182	0	10.83	12.92	0	0	0	-10.4315	1.36e-33	1.93e-32	cytidylyltransferase-like protein [Beauveria bassiana ARSEF 2860] &gt;EJP64967.1 cytidylyltransferase-like protein [Beauveria bassiana ARSEF 2860]
BBA_06363	834	18.53	10.52	8.18	0	0	0	-10.4307	1.44e-33	2.03e-32	enoyl-CoA hydratase [Beauveria bassiana ARSEF 2860] &gt;EJP64794.1 enoyl-CoA hydratase [Beauveria bassiana ARSEF 2860]
BBA_02780	567	10.8	28.06	21.91	0	0	0	-10.4204	1.69e-33	2.39e-32	hypothetical protein BBA_02780 [Beauveria bassiana ARSEF 2860] &gt;EJP67884.1 hypothetical protein BBA_02780 [Beauveria bassiana ARSEF 2860]
BBA_03919	1521	6.14	7.82	4.07	0	0	0	-10.412	1.99e-33	2.8e-32	adenosylmethionine decarboxylase [Beauveria bassiana ARSEF 2860] &gt;EJP67345.1 adenosylmethionine decarboxylase [Beauveria bassiana ARSEF 2860]
BBA_06431	1152	3.53	5.83	14.21	0	0	0	-10.374	4.08e-33	5.71e-32	Intradiol ring-cleavage dioxygenase, core [Beauveria bassiana ARSEF 2860] &gt;EJP64437.1 Intradiol ring-cleavage dioxygenase, core [Beauveria bassiana ARSEF 2860]
BBA_06891	2586	0	4.94	4.62	0	0	0	-10.3652	4.83e-33	6.75e-32	hypothetical protein BBA_06891 [Beauveria bassiana ARSEF 2860] &gt;EJP64187.1 hypothetical protein BBA_06891 [Beauveria bassiana ARSEF 2860]
BBA_01882	2457	0	0	9.82	0	0	0	-10.3637	5.11e-33	7.13e-32	AAA family ATPase [Beauveria bassiana ARSEF 2860] &gt;EJP68847.1 AAA family ATPase [Beauveria bassiana ARSEF 2860] &gt;KGQ08693.1 Cell division control protein 48 [Beauveria bassiana D1-5]
BBA_08743	1455	3.19	10.21	4.74	0	0	0	-10.3617	5.41e-33	7.54e-32	sarcosine oxidase [Beauveria bassiana ARSEF 2860] &gt;EJP62316.1 sarcosine oxidase [Beauveria bassiana ARSEF 2860]
BBA_00404	1374	0	13.25	5.92	0	0	0	-10.355	6.06e-33	8.4e-32	PCI domain-containing protein [Beauveria bassiana ARSEF 2860] &gt;EJP70774.1 PCI domain-containing protein [Beauveria bassiana ARSEF 2860] &gt;KGQ12136.1 Protein CSN12 [Beauveria bassiana D1-5]
BBA_08529	801	0	17.87	18.25	0	0	0	-10.3505	6.41e-33	8.88e-32	hypothetical protein BBA_08529 [Beauveria bassiana ARSEF 2860] &gt;EJP62445.1 hypothetical protein BBA_08529 [Beauveria bassiana ARSEF 2860]
BBA_04216	1620	0.69	11.11	4.06	0	0	0	-10.3437	7.61e-33	1.05e-31	HSF-type DNA-binding protein [Beauveria bassiana ARSEF 2860] &gt;EJP66923.1 HSF-type DNA-binding protein [Beauveria bassiana ARSEF 2860]
BBA_05588	1800	4.99	5.51	3.71	0	0	0	-10.3415	7.61e-33	1.05e-31	MAP kinase kinase skh1/pek1 [Beauveria bassiana ARSEF 2860] &gt;EJP65257.1 MAP kinase kinase skh1/pek1 [Beauveria bassiana ARSEF 2860]
BBA_00311	1509	0.3	11.86	4.91	0	0	0	-10.3389	8.05e-33	1.11e-31	UTP-glucose-1-phosphate uridylyltransferase [Beauveria bassiana ARSEF 2860] &gt;EJP70681.1 UTP-glucose-1-phosphate uridylyltransferase [Beauveria bassiana ARSEF 2860]
BBA_00422	2073	0	2.68	9.05	0	0	0	-10.3366	8.05e-33	1.11e-31	chromatin remodeling complex subunit [Beauveria bassiana ARSEF 2860] &gt;EJP70792.1 chromatin remodeling complex subunit [Beauveria bassiana ARSEF 2860]
BBA_03875	1410	6.26	6.35	5.91	0	0	0	-10.3349	9.03e-33	1.24e-31	cytochrome oxidase assembly protein [Beauveria bassiana ARSEF 2860] &gt;EJP67301.1 cytochrome oxidase assembly protein [Beauveria bassiana ARSEF 2860]
BBA_07103	4263	5.36	0.01	0.4	0	0	0	-10.3261	1.01e-32	1.39e-31	phospholipid-translocating P-type ATPase [Beauveria bassiana ARSEF 2860] &gt;EJP63779.1 phospholipid-translocating P-type ATPase [Beauveria bassiana ARSEF 2860]
BBA_01352	2928	0.41	4.06	3.68	0	0	0	-10.3244	1.07e-32	1.47e-31	hypothetical protein BBA_01352 [Beauveria bassiana ARSEF 2860] &gt;EJP69387.1 hypothetical protein BBA_01352 [Beauveria bassiana ARSEF 2860]
BBA_05659	1950	3.18	3.97	5.53	0	0	0	-10.3212	1.14e-32	1.56e-31	Poly(A) RNA polymerase cid14 [Beauveria bassiana ARSEF 2860] &gt;EJP65328.1 Poly(A) RNA polymerase cid14 [Beauveria bassiana ARSEF 2860]
BBA_04998	1143	3.24	9.54	10.33	0	0	0	-10.3192	1.21e-32	1.65e-31	Cupin, RmlC-type [Beauveria bassiana ARSEF 2860] &gt;EJP66027.1 Cupin, RmlC-type [Beauveria bassiana ARSEF 2860]
BBA_01797	528	15.34	28.14	19.49	0	0	0	-10.3164	1.28e-32	1.75e-31	hypothetical protein BBA_01797 [Beauveria bassiana ARSEF 2860] &gt;EJP68762.1 hypothetical protein BBA_01797 [Beauveria bassiana ARSEF 2860]
BBA_01192	360	32.06	29.6	54.84	0	0	0	-10.3142	1.28e-32	1.75e-31	LSM domain-containing protein [Beauveria bassiana ARSEF 2860] &gt;EJP70323.1 LSM domain-containing protein [Beauveria bassiana ARSEF 2860] &gt;KGQ10414.1 putative small nuclear ribonucleoprotein Sm D1 [Beauveria bassiana D1-5] &gt;OAA49868.1 small nuclear ribonucleoprotein Sm D1 [Cordyceps brongniartii RCEF 3172]
BBA_02106	2952	2.59	3.08	2.48	0	0	0	-10.3138	1.35e-32	1.85e-31	copper amine oxidase [Beauveria bassiana ARSEF 2860] &gt;EJP69071.1 copper amine oxidase [Beauveria bassiana ARSEF 2860]
BBA_03977	945	6.15	10.83	11.61	0	0	0	-10.2943	1.92e-32	2.61e-31	MAK16 protein, putative [Beauveria bassiana ARSEF 2860] &gt;EJP67403.1 MAK16 protein, putative [Beauveria bassiana ARSEF 2860]
BBA_06734	1488	3.27	6.76	6.57	0	0	0	-10.2761	2.74e-32	3.7e-31	D-lactate dehydrogenase [Beauveria bassiana ARSEF 2860] &gt;EJP64352.1 D-lactate dehydrogenase [Beauveria bassiana ARSEF 2860]
BBA_06495	2433	3.09	4.12	2.53	0	0	0	-10.2682	3.09e-32	4.15e-31	glycoside hydrolase family 63 [Beauveria bassiana ARSEF 2860] &gt;EJP64501.1 glycoside hydrolase family 63 [Beauveria bassiana ARSEF 2860]
BBA_06791	492	10.81	30.45	25.54	0	0	0	-10.2603	3.7e-32	4.96e-31	cyclophilin type peptidyl-prolyl cis-trans isomerase/CLD [Beauveria bassiana ARSEF 2860] &gt;AEE02052.1 cyclophilin C [Beauveria bassiana] &gt;EJP64409.1 cyclophilin type peptidyl-prolyl cis-trans isomerase/CLD [Beauveria bassiana ARSEF 2860]
BBA_00202	810	6.67	17.97	9.29	0	0	0	-10.2582	3.93e-32	5.26e-31	2OG-Fe(II) oxygenase family Oxidoreductase [Beauveria bassiana ARSEF 2860] &gt;EJP70572.1 2OG-Fe(II) oxygenase family Oxidoreductase [Beauveria bassiana ARSEF 2860]
BBA_02729	1716	4.08	4.71	5.1	0	0	0	-10.2434	5.01e-32	6.68e-31	origin recognition complex subunit 2 [Beauveria bassiana ARSEF 2860] &gt;EJP68727.1 origin recognition complex subunit 2 [Beauveria bassiana ARSEF 2860]
BBA_04135	3498	0	4.1	2.29	0	0	0	-10.2382	5.66e-32	7.53e-31	pumilio domain-containing protein [Beauveria bassiana ARSEF 2860] &gt;EJP66842.1 pumilio domain-containing protein [Beauveria bassiana ARSEF 2860]
BBA_00505	1785	0	1.69	11.13	0	0	0	-10.2345	5.66e-32	7.53e-31	ferric reductase like transmembrane component [Beauveria bassiana ARSEF 2860] &gt;EJP70875.1 ferric reductase like transmembrane component [Beauveria bassiana ARSEF 2860]
BBA_09249	897	0	16.85	12.15	0	0	0	-10.2329	6.02e-32	8e-31	Amt4-like protein [Beauveria bassiana ARSEF 2860] &gt;EJP61829.1 Amt4-like protein [Beauveria bassiana ARSEF 2860]
BBA_06573	2301	2.6	3.01	4.26	0	0	0	-10.2175	8.18e-32	1.09e-30	poly polymerase 2 ADP-ribosyltransferase 2 [Beauveria bassiana ARSEF 2860] &gt;EJP64579.1 poly polymerase 2 ADP-ribosyltransferase 2 [Beauveria bassiana ARSEF 2860]
BBA_00726	1095	235.38	504.04	554.85	0.19	0	0.75	-10.2079	1.16e-69	1.67e-67	glutamine synthetase [Beauveria bassiana ARSEF 2860] &gt;EJP69857.1 glutamine synthetase [Beauveria bassiana ARSEF 2860]
BBA_07298	1980	2.33	4.1	5.06	0	0	0	-10.2031	1.05e-31	1.39e-30	Multicopper oxidase family protein [Beauveria bassiana ARSEF 2860] &gt;EJP63654.1 Multicopper oxidase family protein [Beauveria bassiana ARSEF 2860]
BBA_06289	1137	8.25	6.35	7.08	0	0	0	-10.2001	1.12e-31	1.47e-30	hypothetical protein BBA_06289 [Beauveria bassiana ARSEF 2860] &gt;EJP64720.1 hypothetical protein BBA_06289 [Beauveria bassiana ARSEF 2860]
BBA_04510	837	7.02	7.25	16.53	0	0	0	-10.1965	1.19e-31	1.57e-30	bZIP transcription factor [Beauveria bassiana ARSEF 2860] &gt;EJP66570.1 bZIP transcription factor [Beauveria bassiana ARSEF 2860]
BBA_02408	2409	1.56	5.83	1.96	0	0	0	-10.1956	1.27e-31	1.66e-30	Ankyrin repeat protein [Beauveria bassiana ARSEF 2860] &gt;EJP68406.1 Ankyrin repeat protein [Beauveria bassiana ARSEF 2860]
BBA_02177	3423	3.16	2.22	1.05	0	0	0	-10.1794	1.63e-31	2.13e-30	DENN domain-containing protein [Beauveria bassiana ARSEF 2860] &gt;EJP69142.1 DENN domain-containing protein [Beauveria bassiana ARSEF 2860]
BBA_07378	3000	0	0.11	6.89	0	0	0	-10.1788	1.63e-31	2.13e-30	putative histidine kinase HHK3p [Beauveria bassiana ARSEF 2860] &gt;EJP63734.1 putative histidine kinase HHK3p [Beauveria bassiana ARSEF 2860]
BBA_02049	3687	0	1.49	4.13	0	0	0	-10.1582	2.38e-31	3.11e-30	integral membrane protein [Beauveria bassiana ARSEF 2860] &gt;EJP69014.1 integral membrane protein [Beauveria bassiana ARSEF 2860]
BBA_00918	570	0	27.13	21.74	0	0	0	-10.1321	4e-31	5.19e-30	GTP-binding protein SAR1 [Beauveria bassiana ARSEF 2860] &gt;XP_018701738.1 GTP-binding protein SAR1 [Isaria fumosorosea ARSEF 2679] &gt;EJP70049.1 GTP-binding protein SAR1 [Beauveria bassiana ARSEF 2860] &gt;OAA50124.1 Small GTPase superfamily, SAR1-type [Cordyceps brongniartii RCEF 3172] &gt;OAA56471.1 GTP-binding protein SAR1 [Isaria fumosorosea ARSEF 2679] &gt;OAA74472.1 GTP-binding protein S…
BBA_04475	990	6.03	13.2	5.1	0	0	0	-10.1296	4.27e-31	5.53e-30	C-type cyclin-like Fic1p [Beauveria bassiana ARSEF 2860] &gt;EJP66535.1 C-type cyclin-like Fic1p [Beauveria bassiana ARSEF 2860]
BBA_05523	1227	0	15.47	3.32	0	0	0	-10.1248	4.87e-31	6.28e-30	aldose 1-epimerase [Beauveria bassiana ARSEF 2860] &gt;EJP65654.1 aldose 1-epimerase [Beauveria bassiana ARSEF 2860]
BBA_07602	2322	0.01	4.5	4.56	0	0	0	-10.1248	4.56e-31	5.89e-30	spindle assembly checkpoint component MAD1 [Beauveria bassiana ARSEF 2860] &gt;EJP63426.1 spindle assembly checkpoint component MAD1 [Beauveria bassiana ARSEF 2860]
BBA_04151	2487	2.08	5.4	1.13	0	0	0	-10.1179	5.55e-31	7.14e-30	fungal specific transcription factor [Beauveria bassiana ARSEF 2860] &gt;EJP66858.1 fungal specific transcription factor [Beauveria bassiana ARSEF 2860]
BBA_05199	1236	0	7.68	10.4	0	0	0	-10.1143	5.55e-31	7.14e-30	signalosome subunit [Beauveria bassiana ARSEF 2860] &gt;EJP65788.1 signalosome subunit [Beauveria bassiana ARSEF 2860]
BBA_08263	2586	6.1	0.71	1.48	0	0	0	-10.1073	6.33e-31	8.13e-30	vacuolar protein sorting-associated protein 35 [Beauveria bassiana ARSEF 2860] &gt;EJP62876.1 vacuolar protein sorting-associated protein 35 [Beauveria bassiana ARSEF 2860]
BBA_01868	1245	0	8.11	9.65	0	0	0	-10.0963	7.73e-31	9.89e-30	pyruvate dehydrogenase E1 component subunit alpha [Beauveria bassiana ARSEF 2860] &gt;EJP68833.1 pyruvate dehydrogenase E1 component subunit alpha [Beauveria bassiana ARSEF 2860] &gt;KGQ08708.1 Pyruvate dehydrogenase E1 component subunit alpha [Beauveria bassiana D1-5]
BBA_06506	1512	6.12	5.78	2.68	0	0	0	-10.0917	8.83e-31	1.13e-29	carbohydrate esterase family 3 [Beauveria bassiana ARSEF 2860] &gt;EJP64512.1 carbohydrate esterase family 3 [Beauveria bassiana ARSEF 2860]
BBA_05965	1236	10.56	4.77	3.08	0	0	0	-10.0881	9.44e-31	1.2e-29	hypothetical protein BBA_05965 [Beauveria bassiana ARSEF 2860] &gt;EJP65195.1 hypothetical protein BBA_05965 [Beauveria bassiana ARSEF 2860]
BBA_00973	936	2.31	14.8	7.94	0	0	0	-10.0805	1.08e-30	1.37e-29	UMP-CMP kinase [Beauveria bassiana ARSEF 2860] &gt;EJP70104.1 UMP-CMP kinase [Beauveria bassiana ARSEF 2860]
BBA_02429	1617	1.94	0	10.9	0	0	0	-10.0758	1.24e-30	1.57e-29	alpha glucoside transporter [Beauveria bassiana ARSEF 2860] &gt;EJP68427.1 alpha glucoside transporter [Beauveria bassiana ARSEF 2860]
BBA_02927	1068	4.68	5.93	10.51	0	0	0	-10.0746	1.24e-30	1.57e-29	alcohol dehydrogenase zinc-binding domain-containing protein [Beauveria bassiana ARSEF 2860] &gt;EJP68031.1 alcohol dehydrogenase zinc-binding domain-containing protein [Beauveria bassiana ARSEF 2860]
BBA_02303	1227	11.96	4.67	1.62	0	0	0	-10.0573	1.62e-30	2.05e-29	coproporphyrinogen III oxidase [Beauveria bassiana ARSEF 2860] &gt;EJP69268.1 coproporphyrinogen III oxidase [Beauveria bassiana ARSEF 2860]
BBA_07901	1122	0	11.48	8.05	0	0	0	-10.0474	1.99e-30	2.52e-29	memo-like protein [Beauveria bassiana ARSEF 2860] &gt;EJP63096.1 memo-like protein [Beauveria bassiana ARSEF 2860]
BBA_01717	1818	0.73	8.23	2.42	0	0	0	-10.0438	2.14e-30	2.69e-29	major facilitator superfamily transporter [Beauveria bassiana ARSEF 2860] &gt;EJP69752.1 major facilitator superfamily transporter [Beauveria bassiana ARSEF 2860]
BBA_04582	3030	1.09	2.47	2.91	0	0	0	-10.0347	2.63e-30	3.31e-29	WD repeat-containing protein [Beauveria bassiana ARSEF 2860] &gt;EJP66642.1 WD repeat-containing protein [Beauveria bassiana ARSEF 2860]
BBA_08200	660	10.12	19.26	8.36	0	0	0	-10.02	3.47e-30	4.35e-29	p24 protein, involved in membrane trafficking [Beauveria bassiana ARSEF 2860] &gt;EJP62813.1 p24 protein, involved in membrane trafficking [Beauveria bassiana ARSEF 2860] &gt;KGQ06892.1 putative membrane protein C16E9.09c [Beauveria bassiana D1-5]
BBA_05454	870	14.06	5.46	6.85	0	0	0	-10.0104	4e-30	4.98e-29	UBA domain-containing protein Ucp14 [Beauveria bassiana ARSEF 2860] &gt;EJP65585.1 UBA domain-containing protein Ucp14 [Beauveria bassiana ARSEF 2860]
BBA_01849	1491	3.53	3.81	6.38	0	0	0	-10.0027	4.6e-30	5.73e-29	hydroxyproline-rich glycoprotein DZ-HRGP [Beauveria bassiana ARSEF 2860] &gt;EJP68814.1 hydroxyproline-rich glycoprotein DZ-HRGP [Beauveria bassiana ARSEF 2860]
BBA_00153	1041	4.81	7.5	8.39	0	0	0	-9.99796	4.94e-30	6.12e-29	carbohydrate kinase [Beauveria bassiana ARSEF 2860] &gt;EJP70523.1 carbohydrate kinase [Beauveria bassiana ARSEF 2860]
BBA_08378	1941	1.82	3.53	4.79	0	0	0	-9.99428	5.3e-30	6.56e-29	fungal specific transcription factor [Beauveria bassiana ARSEF 2860] &gt;EJP62663.1 fungal specific transcription factor [Beauveria bassiana ARSEF 2860]
BBA_00164	1656	12.23	0.28	0	0	0	0	-9.97971	7.05e-30	8.7e-29	WLM domain-containing protein [Beauveria bassiana ARSEF 2860] &gt;EJP70534.1 WLM domain-containing protein [Beauveria bassiana ARSEF 2860]
BBA_00661	3528	0	5.37	0	0	0	0	-9.97175	8.75e-30	1.08e-28	condensin component [Beauveria bassiana ARSEF 2860] &gt;EJP71031.1 condensin component [Beauveria bassiana ARSEF 2860]
BBA_00084	1038	9.51	5.16	5.89	0	0	0	-9.96418	9.41e-30	1.16e-28	Peptidase M64, IgA [Beauveria bassiana ARSEF 2860] &gt;EJP70454.1 Peptidase M64, IgA [Beauveria bassiana ARSEF 2860]
BBA_04809	624	22.15	7.43	9.83	0	0	0	-9.9638	9.41e-30	1.16e-28	DUF431 domain-containing protein [Beauveria bassiana ARSEF 2860] &gt;EJP66316.1 DUF431 domain-containing protein [Beauveria bassiana ARSEF 2860]
BBA_04419	534	21.74	17.56	9.46	0	0	0	-9.95774	1.09e-29	1.34e-28	hypothetical protein BBA_04419 [Beauveria bassiana ARSEF 2860] &gt;EJP66479.1 hypothetical protein BBA_04419 [Beauveria bassiana ARSEF 2860]
BBA_01592	1260	6.12	6.6	3.48	0	0	0	-9.94663	1.35e-29	1.65e-28	hypothetical protein BBA_01592 [Beauveria bassiana ARSEF 2860] &gt;EJP69627.1 hypothetical protein BBA_01592 [Beauveria bassiana ARSEF 2860]
BBA_01221	1422	6.81	0.06	6.97	0	0	0	-9.93374	1.69e-29	2.05e-28	proline iminopeptidase [Beauveria bassiana ARSEF 2860] &gt;EJP70352.1 proline iminopeptidase [Beauveria bassiana ARSEF 2860]
BBA_08879	348	39.69	20.52	35.5	0	0	0	-9.93036	1.82e-29	2.21e-28	mitochondrial ribosomal protein S16 [Beauveria bassiana ARSEF 2860] &gt;EJP62205.1 mitochondrial ribosomal protein S16 [Beauveria bassiana ARSEF 2860] &gt;KGQ08461.1 Ribosomal protein S16 [Beauveria bassiana D1-5]
BBA_10011	1122	5.54	6.29	6.24	0	0	0	-9.923	1.96e-29	2.38e-28	DUF323 domain-containing protein [Beauveria bassiana ARSEF 2860] &gt;EJP61052.1 DUF323 domain-containing protein [Beauveria bassiana ARSEF 2860]
BBA_00863	2823	0	3.55	2.85	0	0	0	-9.91881	2.11e-29	2.55e-28	Importin beta-2 subunit [Beauveria bassiana ARSEF 2860] &gt;EJP69994.1 Importin beta-2 subunit [Beauveria bassiana ARSEF 2860]
BBA_03957	1209	2.9	7.51	5.92	0	0	0	-9.90503	2.84e-29	3.43e-28	integral membrane protein [Beauveria bassiana ARSEF 2860] &gt;EJP67383.1 integral membrane protein [Beauveria bassiana ARSEF 2860]
BBA_09557	564	9.32	18.22	15.36	0	0	0	-9.90291	3.07e-29	3.69e-28	hypothetical protein BBA_09557 [Beauveria bassiana ARSEF 2860] &gt;EJP61478.1 hypothetical protein BBA_09557 [Beauveria bassiana ARSEF 2860]
BBA_05654	525	26.01	14.17	7.99	0	0	0	-9.90143	3.07e-29	3.69e-28	OsmC-like protein [Beauveria bassiana ARSEF 2860] &gt;EJP65323.1 OsmC-like protein [Beauveria bassiana ARSEF 2860]
BBA_01501	1704	4.11	4.48	2.56	0	0	0	-9.89932	3.07e-29	3.69e-28	major facilitator superfamily transporter [Beauveria bassiana ARSEF 2860] &gt;EJP69536.1 major facilitator superfamily transporter [Beauveria bassiana ARSEF 2860]
BBA_09288	1434	0.82	4.07	8.11	0	0	0	-9.88572	3.85e-29	4.61e-28	hypothetical protein BBA_09288 [Beauveria bassiana ARSEF 2860] &gt;EJP61726.1 hypothetical protein BBA_09288 [Beauveria bassiana ARSEF 2860]
BBA_08339	3714	0	0.55	3.99	0	0	0	-9.87063	5.22e-29	6.24e-28	tetratricopeptide repeat containing protein [Beauveria bassiana ARSEF 2860] &gt;EJP62624.1 tetratricopeptide repeat containing protein [Beauveria bassiana ARSEF 2860]
BBA_06217	1086	7.45	5.94	4.86	0	0	0	-9.87004	5.22e-29	6.24e-28	quinone oxidoreductase [Beauveria bassiana ARSEF 2860] &gt;EJP64648.1 quinone oxidoreductase [Beauveria bassiana ARSEF 2860]
BBA_03304	1431	7.64	5.79	0	0	0	0	-9.8628	6.09e-29	7.27e-28	preprotein translocase [Beauveria bassiana ARSEF 2860] &gt;EJP67524.1 preprotein translocase [Beauveria bassiana ARSEF 2860] &gt;KGQ09638.1 Protein transport protein SEC61 subunit alpha [Beauveria bassiana D1-5]
BBA_00758	699	12.85	9.18	9.06	0	0	0	-9.85595	7.11e-29	8.46e-28	protein sys1 [Beauveria bassiana ARSEF 2860] &gt;EJP69889.1 protein sys1 [Beauveria bassiana ARSEF 2860]
BBA_01707	1854	1.35	5.09	3.28	0	0	0	-9.85257	7.68e-29	9.13e-28	methylenetetrahydrofolate reductase [Beauveria bassiana ARSEF 2860] &gt;EJP69742.1 methylenetetrahydrofolate reductase [Beauveria bassiana ARSEF 2860]
BBA_07907	549	10.56	22.44	10.24	0	0	0	-9.85101	7.68e-29	9.13e-28	histone acetyltransferase subunit NuA4 [Beauveria bassiana ARSEF 2860] &gt;EJP63102.1 histone acetyltransferase subunit NuA4 [Beauveria bassiana ARSEF 2860]
BBA_06743	225	254.41	340.52	324.46	1.81	0.74	0	-9.84564	2.99e-43	6.56e-42	hypothetical protein BBA_06743 [Beauveria bassiana ARSEF 2860] &gt;EJP64361.1 hypothetical protein BBA_06743 [Beauveria bassiana ARSEF 2860]
BBA_08873	1053	5.87	4.65	7.75	0	0	0	-9.83746	9.7e-29	1.15e-27	tRNA wybutosine-synthesizing protein [Beauveria bassiana ARSEF 2860] &gt;EJP62199.1 tRNA wybutosine-synthesizing protein [Beauveria bassiana ARSEF 2860]
BBA_08152	879	5.26	11.66	5.89	0	0	0	-9.82806	1.23e-28	1.44e-27	Protein of unknown function DUF1749 [Beauveria bassiana ARSEF 2860] &gt;EJP62947.1 Protein of unknown function DUF1749 [Beauveria bassiana ARSEF 2860]
BBA_06303	1026	12.61	6.13	0.55	0	0	0	-9.82713	1.14e-28	1.34e-27	methyltransferase domain-containing protein [Beauveria bassiana ARSEF 2860] &gt;EJP64734.1 methyltransferase domain-containing protein [Beauveria bassiana ARSEF 2860]
BBA_00585	669	9.69	11.67	10.81	0	0	0	-9.82588	1.23e-28	1.44e-27	peroxisomal membrane protein 24 [Beauveria bassiana ARSEF 2860] &gt;EJP70955.1 peroxisomal membrane protein 24 [Beauveria bassiana ARSEF 2860]
BBA_04818	1158	0	1.73	13.91	0	0	0	-9.81824	1.33e-28	1.56e-27	37S ribosomal protein S24 [Beauveria bassiana ARSEF 2860] &gt;EJP66325.1 37S ribosomal protein S24 [Beauveria bassiana ARSEF 2860]
BBA_05772	1608	0	34.41	34.78	0	0	0.06	-9.81498	1.3e-48	3.7e-47	T-complex protein 1, beta subunit [Beauveria bassiana ARSEF 2860] &gt;EJP65441.1 T-complex protein 1, beta subunit [Beauveria bassiana ARSEF 2860]
BBA_09554	270	58.73	67.97	25.51	0	0	0	-9.81215	1.56e-28	1.82e-27	hypothetical protein BBA_09554 [Beauveria bassiana ARSEF 2860] &gt;EJP61475.1 hypothetical protein BBA_09554 [Beauveria bassiana ARSEF 2860]
BBA_00637	1212	0	0	14.6	0	0	0	-9.80489	1.83e-28	2.13e-27	epoxide hydrolase [Beauveria bassiana ARSEF 2860] &gt;EJP71007.1 epoxide hydrolase [Beauveria bassiana ARSEF 2860]
BBA_00833	2106	0	4.83	3.28	0	0	0	-9.80227	1.83e-28	2.13e-27	putative mitochondrial carrier protein ARALAR1 [Beauveria bassiana ARSEF 2860] &gt;EJP69964.1 putative mitochondrial carrier protein ARALAR1 [Beauveria bassiana ARSEF 2860]
BBA_02918	1821	4.35	5.44	0	0	0	0	-9.79466	2.14e-28	2.5e-27	major facilitator superfamily transporter [Beauveria bassiana ARSEF 2860] &gt;EJP68022.1 major facilitator superfamily transporter [Beauveria bassiana ARSEF 2860]
BBA_03590	2742	0	0	5.86	0	0	0	-9.79257	2.32e-28	2.7e-27	chitin synthase 1 [Beauveria bassiana ARSEF 2860] &gt;EJP67810.1 chitin synthase 1 [Beauveria bassiana ARSEF 2860]
BBA_04691	816	10.21	14.21	0.33	0	0	0	-9.7884	2.52e-28	2.92e-27	DUF1711 domain-containing protein [Beauveria bassiana ARSEF 2860] &gt;EJP66198.1 DUF1711 domain-containing protein [Beauveria bassiana ARSEF 2860]
BBA_09459	879	7.75	5.42	8.93	0	0	0	-9.7879	2.52e-28	2.92e-27	hypothetical protein BBA_09459 [Beauveria bassiana ARSEF 2860] &gt;EJP61616.1 hypothetical protein BBA_09459 [Beauveria bassiana ARSEF 2860]
BBA_02892	249	228.67	277.64	160.19	0	0	0.82	-9.77784	1.34e-42	2.85e-41	hypothetical protein BBA_02892 [Beauveria bassiana ARSEF 2860] &gt;EJP67996.1 hypothetical protein BBA_02892 [Beauveria bassiana ARSEF 2860]
BBA_07621	567	0	26.23	12.63	0	0	0	-9.77346	3.21e-28	3.73e-27	hypothetical protein BBA_07621 [Beauveria bassiana ARSEF 2860] &gt;EJP63445.1 hypothetical protein BBA_07621 [Beauveria bassiana ARSEF 2860]
BBA_09979	1014	0.04	11	7.16	0	0	0	-9.77008	3.49e-28	4.04e-27	peroxisomal carrier protein, putative [Beauveria bassiana ARSEF 2860] &gt;EJP61079.1 peroxisomal carrier protein, putative [Beauveria bassiana ARSEF 2860] &gt;KGQ02757.1 Peroxisomal adenine nucleotide transporter 1 [Beauveria bassiana D1-5]
BBA_03714	1626	3.42	4.41	2.82	0	0	0	-9.76605	3.78e-28	4.38e-27	ricin-type beta-trefoil lectin domain-containing protein [Beauveria bassiana ARSEF 2860] &gt;EJP67140.1 ricin-type beta-trefoil lectin domain-containing protein [Beauveria bassiana ARSEF 2860]
BBA_03288	1311	5.44	4.98	3.24	0	0	0	-9.76301	3.78e-28	4.38e-27	hypothetical protein BBA_03288 [Beauveria bassiana ARSEF 2860] &gt;EJP67508.1 hypothetical protein BBA_03288 [Beauveria bassiana ARSEF 2860]
BBA_03938	2508	6.83	0	0	0	0	0	-9.76105	4.11e-28	4.75e-27	sodium/hydrogen exchanger family protein [Beauveria bassiana ARSEF 2860] &gt;EJP67364.1 sodium/hydrogen exchanger family protein [Beauveria bassiana ARSEF 2860]
BBA_03103	825	133.2	189.1	189.82	0	0	0.45	-9.75664	9.56e-60	5.64e-58	RNA recognition domain-containing protein [Beauveria bassiana ARSEF 2860] &gt;EJP68207.1 RNA recognition domain-containing protein [Beauveria bassiana ARSEF 2860]
BBA_04804	1725	0.09	5.51	4.15	0	0	0	-9.75034	4.84e-28	5.59e-27	tripeptidyl peptidase SED3 [Beauveria bassiana ARSEF 2860] &gt;EJP66311.1 tripeptidyl peptidase SED3 [Beauveria bassiana ARSEF 2860]
BBA_05378	798	8.35	6.29	9.34	0	0	0	-9.73378	6.75e-28	7.72e-27	nicotinamide N-methyltransferase [Beauveria bassiana ARSEF 2860] &gt;EJP65509.1 nicotinamide N-methyltransferase [Beauveria bassiana ARSEF 2860]
BBA_09754	1599	10.93	0	0	0	0	0	-9.73079	6.75e-28	7.72e-27	sugar transporter [Beauveria bassiana ARSEF 2860] &gt;EJP61279.1 sugar transporter [Beauveria bassiana ARSEF 2860]
BBA_02326	2046	4.16	2.31	1.61	0	0	0	-9.72361	7.98e-28	9.09e-27	sodium symporter family protein [Beauveria bassiana ARSEF 2860] &gt;EJP68324.1 sodium symporter family protein [Beauveria bassiana ARSEF 2860]
BBA_09968	1815	105.45	98.46	100.28	0.32	0	0	-9.71145	8.5e-62	5.69e-60	Xaa-Pro aminopeptidase, putative [Beauveria bassiana ARSEF 2860] &gt;EJP61068.1 Xaa-Pro aminopeptidase, putative [Beauveria bassiana ARSEF 2860]
BBA_05907	183	27.7	212.16	204.55	0	0	0	-9.70664	1.12e-27	1.27e-26	4F5 domain protein [Beauveria bassiana ARSEF 2860] &gt;EJP65137.1 4F5 domain protein [Beauveria bassiana ARSEF 2860]
BBA_06192	1341	6.95	4.92	1.02	0	0	0	-9.70162	1.22e-27	1.38e-26	adaptor complexes medium subunit family protein [Beauveria bassiana ARSEF 2860] &gt;EJP65017.1 adaptor complexes medium subunit family protein [Beauveria bassiana ARSEF 2860] &gt;KGQ03724.1 AP-1 complex subunit mu-1 [Beauveria bassiana D1-5] &gt;OAA39632.1 AP-1 complex subunit mu [Cordyceps brongniartii RCEF 3172]
BBA_00919	2496	0	3.86	2.41	0	0	0	-9.69014	1.44e-27	1.64e-26	patatin-like phospholipase [Beauveria bassiana ARSEF 2860] &gt;EJP70050.1 patatin-like phospholipase [Beauveria bassiana ARSEF 2860]
BBA_09739	1395	438.2	423.78	460.9	0.15	0.78	0.54	-9.68699	3.7e-67	4.05e-65	woronin body major protein [Beauveria bassiana ARSEF 2860] &gt;EJP61302.1 woronin body major protein [Beauveria bassiana ARSEF 2860]
BBA_08574	435	11.57	14.17	27.46	0	0	0	-9.6606	2.43e-27	2.73e-26	phosphatase, putative [Beauveria bassiana ARSEF 2860] &gt;EJP62490.1 phosphatase, putative [Beauveria bassiana ARSEF 2860] &gt;KGQ07471.1 hypothetical protein BBAD15_g7246 [Beauveria bassiana D1-5]
BBA_00541	1323	309.68	295.59	243.29	0.96	0	0	-9.63984	4.87e-65	4.47e-63	phosphatidylserine decarboxylase family protein [Beauveria bassiana ARSEF 2860] &gt;EJP70911.1 phosphatidylserine decarboxylase family protein [Beauveria bassiana ARSEF 2860]
BBA_02244	3402	0	2.76	1.59	0	0	0	-9.63855	3.76e-27	4.21e-26	DNA polymerase family A [Beauveria bassiana ARSEF 2860] &gt;EJP69209.1 DNA polymerase family A [Beauveria bassiana ARSEF 2860]
BBA_06770	1830	5.36	0.49	2.68	0	0	0	-9.62686	4.49e-27	5.02e-26	aldehyde dehydrogenase [Beauveria bassiana ARSEF 2860] &gt;EJP64388.1 aldehyde dehydrogenase [Beauveria bassiana ARSEF 2860]
BBA_07286	2010	75.24	174.12	175.92	0	0	0.43	-9.60852	1.61e-64	1.42e-62	Phosphoesterase-like protein [Beauveria bassiana ARSEF 2860] &gt;EJP63642.1 Phosphoesterase-like protein [Beauveria bassiana ARSEF 2860]
BBA_02538	3735	32.45	25.26	21.64	0.03	0.06	0	-9.59968	1.09e-56	5.17e-55	GATA transcription factor [Beauveria bassiana ARSEF 2860] &gt;EJP68536.1 GATA transcription factor [Beauveria bassiana ARSEF 2860]
BBA_03453	1137	5.81	1.94	6.42	0	0	0	-9.59947	7.7e-27	8.55e-26	lipoyltransferase-like protein [Beauveria bassiana ARSEF 2860] &gt;EJP67673.1 lipoyltransferase-like protein [Beauveria bassiana ARSEF 2860]
BBA_04275	1860	4.69	12.45	12.76	0.02	0	0	-9.59921	4.2e-41	8.4e-40	5-aminolevulinic acid synthase [Beauveria bassiana ARSEF 2860] &gt;EJP66982.1 5-aminolevulinic acid synthase [Beauveria bassiana ARSEF 2860]
BBA_00334	915	6.14	4.07	8.14	0	0	0	-9.59436	8.43e-27	9.35e-26	haloacid dehalogenase-like hydrolase [Beauveria bassiana ARSEF 2860] &gt;EJP70704.1 haloacid dehalogenase-like hydrolase [Beauveria bassiana ARSEF 2860]
BBA_01036	867	5.51	5.83	8.18	0	0	0	-9.59346	8.43e-27	9.35e-26	hypothetical protein BBA_01036 [Beauveria bassiana ARSEF 2860] &gt;EJP70167.1 hypothetical protein BBA_01036 [Beauveria bassiana ARSEF 2860]
BBA_01999	894	0	12.65	6.17	0	0	0	-9.58695	9.23e-27	1.02e-25	hypothetical protein BBA_01999 [Beauveria bassiana ARSEF 2860] &gt;EJP68964.1 hypothetical protein BBA_01999 [Beauveria bassiana ARSEF 2860]
BBA_03305	1374	3.03	2.34	5.76	0	0	0	-9.57732	1.11e-26	1.22e-25	tRNA isopentenyltransferase [Beauveria bassiana ARSEF 2860] &gt;EJP67525.1 tRNA isopentenyltransferase [Beauveria bassiana ARSEF 2860]
BBA_08953	459	7.92	22.92	15.52	0	0	0	-9.5702	1.33e-26	1.46e-25	putative transposase [Beauveria bassiana ARSEF 2860] &gt;EJP62029.1 putative transposase [Beauveria bassiana ARSEF 2860]
BBA_02417	1533	0	7.08	2.79	0	0	0	-9.57004	1.33e-26	1.46e-25	secreted aspartic proteinase [Beauveria bassiana ARSEF 2860] &gt;EJP68415.1 secreted aspartic proteinase [Beauveria bassiana ARSEF 2860]
BBA_05304	1401	11.25	0	0	0	0	0	-9.56053	1.46e-26	1.6e-25	squalene synthase [Beauveria bassiana ARSEF 2860] &gt;EJP65893.1 squalene synthase [Beauveria bassiana ARSEF 2860] &gt;KGQ06215.1 putative squalene synthase [Beauveria bassiana D1-5]
BBA_06407	339	39.5	16.18	22.3	0	0	0	-9.55747	1.6e-26	1.75e-25	RING-box protein 1 [Beauveria bassiana ARSEF 2860] &gt;EJP64838.1 RING-box protein 1 [Beauveria bassiana ARSEF 2860]
BBA_09555	228	154.36	380.19	190.22	0	0	1.16	-9.5564	1.13e-40	2.21e-39	hypothetical protein BBA_09555 [Beauveria bassiana ARSEF 2860] &gt;EJP61476.1 hypothetical protein BBA_09555 [Beauveria bassiana ARSEF 2860]
BBA_06445	858	6.62	4.72	7.58	0	0	0	-9.52698	2.81e-26	3.03e-25	hypothetical protein BBA_06445 [Beauveria bassiana ARSEF 2860] &gt;EJP64451.1 hypothetical protein BBA_06445 [Beauveria bassiana ARSEF 2860]
BBA_00147	648	5.83	12.84	8.62	0	0	0	-9.522	3.09e-26	3.32e-25	cutinase-2 protein [Beauveria bassiana ARSEF 2860] &gt;EJP70517.1 cutinase-2 protein [Beauveria bassiana ARSEF 2860]
BBA_02476	1557	9.68	0	0	0	0	0	-9.51684	3.4e-26	3.65e-25	Sugar transporter family protein [Beauveria bassiana ARSEF 2860] &gt;EJP68474.1 Sugar transporter family protein [Beauveria bassiana ARSEF 2860] &gt;KGQ10103.1 High-affinity glucose transporter [Beauveria bassiana D1-5]
BBA_00490	282	42.03	39.16	29.09	0	0	0	-9.50244	4.11e-26	4.4e-25	DASH complex subunit Dad4 [Beauveria bassiana ARSEF 2860] &gt;EJP70860.1 DASH complex subunit Dad4 [Beauveria bassiana ARSEF 2860]
BBA_02959	213	69.83	99	61.3	0	0	0	-9.49502	4.99e-26	5.32e-25	hypothetical protein BBA_02959 [Beauveria bassiana ARSEF 2860] &gt;EJP68063.1 hypothetical protein BBA_02959 [Beauveria bassiana ARSEF 2860] &gt;KGQ07831.1 hypothetical protein BBAD15_g6848 [Beauveria bassiana D1-5] &gt;OAA42492.1 hypothetical protein BBO_05155 [Cordyceps brongniartii RCEF 3172]
BBA_03609	1263	7.91	0	3.79	0	0	0	-9.48531	6.05e-26	6.42e-25	hypothetical protein BBA_03609 [Beauveria bassiana ARSEF 2860] &gt;EJP67829.1 hypothetical protein BBA_03609 [Beauveria bassiana ARSEF 2860] &gt;KGQ04144.1 hypothetical protein BBAD15_g10597 [Beauveria bassiana D1-5]
BBA_04742	567	50.87	312.52	344.74	0.83	0	0.14	-9.48376	5.41e-57	2.66e-55	synaptobrevin-like protein [Beauveria bassiana ARSEF 2860] &gt;EJP66249.1 synaptobrevin-like protein [Beauveria bassiana ARSEF 2860]
BBA_01566	1176	0	7.64	4.93	0	0	0	-9.48178	6.05e-26	6.42e-25	hypothetical protein BBA_01566 [Beauveria bassiana ARSEF 2860] &gt;EJP69601.1 hypothetical protein BBA_01566 [Beauveria bassiana ARSEF 2860]
BBA_02813	993	0	15.68	0	0	0	0	-9.48057	6.67e-26	7.06e-25	putative 2-oxoglutarate/malate translocator [Beauveria bassiana ARSEF 2860] &gt;EJP67917.1 putative 2-oxoglutarate/malate translocator [Beauveria bassiana ARSEF 2860]
BBA_01916	420	18.24	16.73	15.52	0	0	0	-9.47818	6.67e-26	7.06e-25	hypothetical protein BBA_01916 [Beauveria bassiana ARSEF 2860] &gt;EJP68881.1 hypothetical protein BBA_01916 [Beauveria bassiana ARSEF 2860]
BBA_06992	891	8.56	3.6	5.38	0	0	0	-9.47608	6.67e-26	7.06e-25	short chain dehydrogenase [Beauveria bassiana ARSEF 2860] &gt;EJP63987.1 short chain dehydrogenase [Beauveria bassiana ARSEF 2860]
BBA_04075	450	23.68	17.75	3.61	0	0	0	-9.46142	8.94e-26	9.42e-25	cell cycle control protein cwf14 [Beauveria bassiana ARSEF 2860] &gt;EJP66782.1 cell cycle control protein cwf14 [Beauveria bassiana ARSEF 2860]
BBA_03187	375	1143.27	1617.67	1581.81	2.11	1.72	3.26	-9.45219	9.55e-64	8.07e-62	40S ribosomal protein S27 [Beauveria bassiana ARSEF 2860] &gt;EJP68291.1 40S ribosomal protein S27 [Beauveria bassiana ARSEF 2860]
BBA_05964	612	6.43	11.17	10.32	0	0	0	-9.45168	1.09e-25	1.14e-24	hypothetical protein BBA_05964 [Beauveria bassiana ARSEF 2860] &gt;EJP65194.1 hypothetical protein BBA_05964 [Beauveria bassiana ARSEF 2860]
BBA_05913	1674	0	2.82	5.22	0	0	0	-9.44444	1.2e-25	1.26e-24	actin-related protein RO7 [Beauveria bassiana ARSEF 2860] &gt;EJP65143.1 actin-related protein RO7 [Beauveria bassiana ARSEF 2860]
BBA_00717	243	25.06	60.62	65.57	0	0	0	-9.44263	1.2e-25	1.26e-24	hypothetical protein BBA_00717 [Beauveria bassiana ARSEF 2860] &gt;EJP69848.1 hypothetical protein BBA_00717 [Beauveria bassiana ARSEF 2860]
BBA_07070	1395	6.13	3.63	0.51	0	0	0	-9.43662	1.33e-25	1.38e-24	C6 zinc finger domain-containing protein [Beauveria bassiana ARSEF 2860] &gt;EJP64065.1 C6 zinc finger domain-containing protein [Beauveria bassiana ARSEF 2860]
BBA_00303	1020	13.49	1.31	0	0	0	0	-9.43011	1.47e-25	1.52e-24	endoglucanase, putative [Beauveria bassiana ARSEF 2860] &gt;EJP70673.1 endoglucanase, putative [Beauveria bassiana ARSEF 2860] &gt;KGQ12048.1 putative xyloglucan-specific endo-beta-1,4-glucanas e A [Beauveria bassiana D1-5]
BBA_02224	570	4.76	10.33	14.6	0	0	0	-9.40552	2.43e-25	2.5e-24	hypothetical protein BBA_02224 [Beauveria bassiana ARSEF 2860] &gt;EJP69189.1 hypothetical protein BBA_02224 [Beauveria bassiana ARSEF 2860]
BBA_05618	1209	5.21	0.14	6.07	0	0	0	-9.40017	2.69e-25	2.76e-24	transaldolase-like protein [Beauveria bassiana ARSEF 2860] &gt;EJP65287.1 transaldolase-like protein [Beauveria bassiana ARSEF 2860]
BBA_00933	1758	1.45	1.76	4.21	0	0	0	-9.39313	2.98e-25	3.06e-24	major facilitator superfamily transporter [Beauveria bassiana ARSEF 2860] &gt;EJP70064.1 major facilitator superfamily transporter [Beauveria bassiana ARSEF 2860]
BBA_02532	1281	2379.58	1343.76	1041.56	4.52	0.78	1.32	-9.3624	3.92e-67	4.25e-65	S-layer protein [Beauveria bassiana ARSEF 2860] &gt;EJP68530.1 S-layer protein [Beauveria bassiana ARSEF 2860]
BBA_07083	3660	1.52	0	1.8	0	0	0	-9.35905	5.54e-25	5.66e-24	HMG CoA reductase [Beauveria bassiana ARSEF 2860] &gt;EJP64078.1 HMG CoA reductase [Beauveria bassiana ARSEF 2860]
BBA_09182	2250	0	2.83	2.64	0	0	0	-9.34401	6.83e-25	6.95e-24	Glycoside hydrolase, family 36 [Beauveria bassiana ARSEF 2860] &gt;EJP61845.1 Glycoside hydrolase, family 36 [Beauveria bassiana ARSEF 2860]
BBA_03767	909	0	15.86	0	0	0	0	-9.33947	7.59e-25	7.71e-24	uricase-like protein [Beauveria bassiana ARSEF 2860] &gt;EJP67193.1 uricase-like protein [Beauveria bassiana ARSEF 2860]
BBA_05755	525	15.08	11.61	5.77	0	0	0	-9.33629	8.43e-25	8.56e-24	hypothetical protein BBA_05755 [Beauveria bassiana ARSEF 2860] &gt;EJP65424.1 hypothetical protein BBA_05755 [Beauveria bassiana ARSEF 2860]
BBA_09238	3606	0.59	2.09	0.67	0	0	0	-9.33292	9.38e-25	9.5e-24	hypothetical protein BBA_09238 [Beauveria bassiana ARSEF 2860] &gt;EJP61818.1 hypothetical protein BBA_09238 [Beauveria bassiana ARSEF 2860]
BBA_02470	567	6.5	12.27	9.72	0	0	0	-9.327	9.38e-25	9.5e-24	protein kinase domain-containing protein [Beauveria bassiana ARSEF 2860] &gt;EJP68468.1 protein kinase domain-containing protein [Beauveria bassiana ARSEF 2860]
BBA_01838	273	56.06	27.43	21.1	0	0	0	-9.31157	1.29e-24	1.3e-23	hypothetical protein BBA_01838 [Beauveria bassiana ARSEF 2860] &gt;EJP68803.1 hypothetical protein BBA_01838 [Beauveria bassiana ARSEF 2860] &gt;KGQ04097.1 hypothetical protein BBAD15_g10643 [Beauveria bassiana D1-5]
BBA_03486	363	19.9	20.4	17.07	0	0	0	-9.29489	1.6e-24	1.61e-23	hypothetical protein BBA_03486 [Beauveria bassiana ARSEF 2860] &gt;EJP67706.1 hypothetical protein BBA_03486 [Beauveria bassiana ARSEF 2860]
BBA_01608	1461	3.12	5.73	0	0	0	0	-9.29234	1.79e-24	1.79e-23	acid proteinase PEPI precursor [Beauveria bassiana ARSEF 2860] &gt;EJP69643.1 acid proteinase PEPI precursor [Beauveria bassiana ARSEF 2860]
BBA_06728	1989	0.69	5.55	0	0	0	0	-9.28797	1.99e-24	1.99e-23	ABC1 family protein [Beauveria bassiana ARSEF 2860] &gt;EJP64346.1 ABC1 family protein [Beauveria bassiana ARSEF 2860]
BBA_00777	2094	2.9	3	0	0	0	0	-9.28563	1.99e-24	1.99e-23	vacuolar protein sorting-associated protein [Beauveria bassiana ARSEF 2860] &gt;EJP69908.1 vacuolar protein sorting-associated protein [Beauveria bassiana ARSEF 2860]
BBA_06818	1821	0	0.63	5.8	0	0	0	-9.28325	1.99e-24	1.99e-23	putative carnitine O-acetyltransferase precursor [Beauveria bassiana ARSEF 2860] &gt;EJP64114.1 putative carnitine O-acetyltransferase precursor [Beauveria bassiana ARSEF 2860]
BBA_03432	1047	2.07	4.9	5.52	0	0	0	-9.28135	2.22e-24	2.22e-23	Peroxisomal membrane protein [Beauveria bassiana ARSEF 2860] &gt;EJP67652.1 Peroxisomal membrane protein [Beauveria bassiana ARSEF 2860] &gt;KGQ09750.1 Peroxisomal membrane protein PER10 [Beauveria bassiana D1-5]
BBA_03097	1668	1.06	3.75	2.45	0	0	0	-9.26047	3.09e-24	3.06e-23	sodium/hydrogen exchanger family protein [Beauveria bassiana ARSEF 2860] &gt;EJP68201.1 sodium/hydrogen exchanger family protein [Beauveria bassiana ARSEF 2860]
BBA_08121	786	2.6	6.74	7.93	0	0	0	-9.23728	4.83e-24	4.75e-23	tat pathway signal sequence [Beauveria bassiana ARSEF 2860] &gt;EJP62916.1 tat pathway signal sequence [Beauveria bassiana ARSEF 2860]
BBA_05562	1374	0.8	4.28	3.75	0	0	0	-9.23199	4.83e-24	4.75e-23	hypothetical protein BBA_05562 [Beauveria bassiana ARSEF 2860] &gt;EJP65693.1 hypothetical protein BBA_05562 [Beauveria bassiana ARSEF 2860]
BBA_07497	405	13.19	26.3	5.75	0	0	0	-9.21117	7.59e-24	7.41e-23	hypothetical protein BBA_07497 [Beauveria bassiana ARSEF 2860] &gt;EJP63571.1 hypothetical protein BBA_07497 [Beauveria bassiana ARSEF 2860]
BBA_09026	633	11.59	4.79	5.95	0	0	0	-9.18859	1.07e-23	1.04e-22	isochorismatase family protein [Beauveria bassiana ARSEF 2860] &gt;EJP61978.1 isochorismatase family protein [Beauveria bassiana ARSEF 2860]
BBA_01222	597	4.56	11.86	7.57	0	0	0	-9.17742	1.35e-23	1.31e-22	transcription factor subunit Med10 [Beauveria bassiana ARSEF 2860] &gt;EJP70353.1 transcription factor subunit Med10 [Beauveria bassiana ARSEF 2860]
BBA_09851	987	58.73	51.56	41.1	0	0.26	0	-9.16487	2.8e-48	7.84e-47	THUMP domain-containing protein [Beauveria bassiana ARSEF 2860] &gt;EJP61193.1 THUMP domain-containing protein [Beauveria bassiana ARSEF 2860]
BBA_02156	2136	24.3	39.66	41.05	0	0.18	0	-9.14423	3.51e-52	1.23e-50	sporulation associated protein [Beauveria bassiana ARSEF 2860] &gt;EJP69121.1 sporulation associated protein [Beauveria bassiana ARSEF 2860]
BBA_08888	495	0.78	11.9	17.53	0	0	0	-9.14321	2.15e-23	2.08e-22	mitotic spindle biogenesis protein Spc19, putative [Beauveria bassiana ARSEF 2860] &gt;EJP62214.1 mitotic spindle biogenesis protein Spc19, putative [Beauveria bassiana ARSEF 2860]
BBA_02804	1623	0	5.46	1.52	0	0	0	-9.14275	2.43e-23	2.33e-22	TRAUB domain-containing protein [Beauveria bassiana ARSEF 2860] &gt;EJP67908.1 TRAUB domain-containing protein [Beauveria bassiana ARSEF 2860]
BBA_04541	2487	0	1.63	2.56	0	0	0	-9.12384	3.08e-23	2.95e-22	topoisomerase II-associated protein PAT1 [Beauveria bassiana ARSEF 2860] &gt;EJP66601.1 topoisomerase II-associated protein PAT1 [Beauveria bassiana ARSEF 2860]
BBA_03253	981	2.73	1.32	7.67	0	0	0	-9.09949	4.98e-23	4.76e-22	hypothetical protein BBA_03253 [Beauveria bassiana ARSEF 2860] &gt;EJP67473.1 hypothetical protein BBA_03253 [Beauveria bassiana ARSEF 2860]
BBA_06708	342	55.47	190.22	106.1	0.71	0	0	-9.08357	2.59e-42	5.44e-41	hypothetical protein BBA_06708 [Beauveria bassiana ARSEF 2860] &gt;EJP64326.1 hypothetical protein BBA_06708 [Beauveria bassiana ARSEF 2860]
BBA_02478	1842	0	2.03	3.58	0	0	0	-9.0706	8.12e-23	7.71e-22	R3H domain-containing protein [Beauveria bassiana ARSEF 2860] &gt;EJP68476.1 R3H domain-containing protein [Beauveria bassiana ARSEF 2860]
BBA_06717	2322	0.96	1.61	1.83	0	0	0	-9.06819	8.12e-23	7.71e-22	putative YFW family protein 5 [Beauveria bassiana ARSEF 2860] &gt;EJP64335.1 putative YFW family protein 5 [Beauveria bassiana ARSEF 2860]
BBA_01305	1641	0	6.45	0.15	0	0	0	-9.06227	9.19e-23	8.7e-22	T-complex protein 1 [Beauveria bassiana ARSEF 2860] &gt;EJP69340.1 T-complex protein 1 [Beauveria bassiana ARSEF 2860]
BBA_05958	453	6.84	13.45	12.78	0	0	0	-9.05993	9.19e-23	8.7e-22	Fungal specific transcription factor, putative [Beauveria bassiana ARSEF 2860] &gt;EJP65188.1 Fungal specific transcription factor, putative [Beauveria bassiana ARSEF 2860]
BBA_07222	153	227.13	323.07	69.14	0	0	0	-9.05616	1.04e-22	9.82e-22	hypothetical protein BBA_07222 [Beauveria bassiana ARSEF 2860] &gt;EJP63898.1 hypothetical protein BBA_07222 [Beauveria bassiana ARSEF 2860]
BBA_03713	423	1.88	21.28	13.72	0	0	0	-9.05153	1.18e-22	1.11e-21	L-PSP endoribonuclease family protein [Beauveria bassiana ARSEF 2860] &gt;EJP67139.1 L-PSP endoribonuclease family protein [Beauveria bassiana ARSEF 2860]
BBA_07069	669	2.74	5.9	9.79	0	0	0	-9.04175	1.34e-22	1.26e-21	C6 transcription factor [Beauveria bassiana ARSEF 2860] &gt;EJP64064.1 C6 transcription factor [Beauveria bassiana ARSEF 2860]
BBA_01414	2211	0	0	4.36	0	0	0	-9.03445	1.52e-22	1.42e-21	Zn(II)2Cys6 transcriptional activator [Beauveria bassiana ARSEF 2860] &gt;EJP69449.1 Zn(II)2Cys6 transcriptional activator [Beauveria bassiana ARSEF 2860]
BBA_00049	1632	91.3	130.85	135.58	0	0.7	0	-9.03337	9.97e-58	5.14e-56	transporter-like protein [Beauveria bassiana ARSEF 2860] &gt;EJP70419.1 transporter-like protein [Beauveria bassiana ARSEF 2860] &gt;KGQ11795.1 putative transporter [Beauveria bassiana D1-5]
BBA_06422	1185	3.84	2.62	2.67	0	0	0	-9.01854	1.95e-22	1.83e-21	hypothetical protein BBA_06422 [Beauveria bassiana ARSEF 2860] &gt;EJP64428.1 hypothetical protein BBA_06422 [Beauveria bassiana ARSEF 2860]
BBA_01101	1404	0	2.63	4.61	0	0	0	-9.00343	2.52e-22	2.35e-21	C6 zinc finger domain-containing protein [Beauveria bassiana ARSEF 2860] &gt;EJP70232.1 C6 zinc finger domain-containing protein [Beauveria bassiana ARSEF 2860]
BBA_01076	1809	0.93	3.21	1.47	0	0	0	-8.99948	2.86e-22	2.67e-21	coronin-like protein [Beauveria bassiana ARSEF 2860] &gt;EJP70207.1 coronin-like protein [Beauveria bassiana ARSEF 2860]
BBA_02302	357	0	49.5	0	0	0	0	-8.9986	2.86e-22	2.67e-21	autophagy-related protein 8 [Beauveria bassiana ARSEF 2860] &gt;EJP69267.1 autophagy-related protein 8 [Beauveria bassiana ARSEF 2860] &gt;KGQ05453.1 Autophagy-related protein 8 [Beauveria bassiana D1-5] &gt;OAA37148.1 Light chain 3 (LC3) [Cordyceps brongniartii RCEF 3172]
BBA_01005	2913	16.25	7.85	15.08	0.07	0	0	-8.99247	2.51e-47	6.66e-46	bromodomain-containing factor 1 [Beauveria bassiana ARSEF 2860] &gt;EJP70136.1 bromodomain-containing factor 1 [Beauveria bassiana ARSEF 2860]
BBA_02569	282	31.45	26.68	19.11	0	0	0	-8.98449	3.71e-22	3.44e-21	hypothetical protein BBA_02569 [Beauveria bassiana ARSEF 2860] &gt;EJP68567.1 hypothetical protein BBA_02569 [Beauveria bassiana ARSEF 2860]
BBA_07869	474	365.05	387.02	226.99	1.5	0	0.39	-8.9815	4.04e-55	1.74e-53	nudix domain containing protein [Beauveria bassiana ARSEF 2860] &gt;EJP63269.1 nudix domain containing protein [Beauveria bassiana ARSEF 2860]
BBA_09192	1452	6.99	0	0	0	0	0	-8.94724	6.26e-22	5.77e-21	hypothetical protein BBA_09192 [Beauveria bassiana ARSEF 2860] &gt;EJP61855.1 hypothetical protein BBA_09192 [Beauveria bassiana ARSEF 2860]
BBA_08835	1206	32.18	32.53	37.27	0	0.21	0	-8.94605	2.39e-46	5.99e-45	SPFH domain/Band 7 family protein [Beauveria bassiana ARSEF 2860] &gt;EJP62161.1 SPFH domain/Band 7 family protein [Beauveria bassiana ARSEF 2860]
BBA_09952	411	15.79	4.47	14.93	0	0	0	-8.9233	9.33e-22	8.54e-21	hypothetical protein BBA_09952 [Beauveria bassiana ARSEF 2860] &gt;EJP61085.1 hypothetical protein BBA_09952 [Beauveria bassiana ARSEF 2860]
BBA_08099	1461	0	4.93	1.78	0	0	0	-8.92127	9.33e-22	8.54e-21	origin recognition complex subunit Orc5 [Beauveria bassiana ARSEF 2860] &gt;EJP62894.1 origin recognition complex subunit Orc5 [Beauveria bassiana ARSEF 2860]
BBA_06547	2433	8.4	10.48	24.58	0.07	0	0	-8.88994	2.01e-46	5.11e-45	vacuolar protein sorting-associated protein [Beauveria bassiana ARSEF 2860] &gt;EJP64553.1 vacuolar protein sorting-associated protein [Beauveria bassiana ARSEF 2860]
BBA_08502	1803	187.47	172.56	161.26	0.36	0.49	0.18	-8.88376	1.7e-59	9.84e-58	hypothetical protein BBA_08502 [Beauveria bassiana ARSEF 2860] &gt;EJP62591.1 hypothetical protein BBA_08502 [Beauveria bassiana ARSEF 2860]
BBA_01229	1566	0	0.04	5.65	0	0	0	-8.87415	2.1e-21	1.9e-20	C2H2 transcription factor (TFIIIA), putative [Beauveria bassiana ARSEF 2860] &gt;EJP70360.1 C2H2 transcription factor (TFIIIA), putative [Beauveria bassiana ARSEF 2860]
BBA_09284	4824	5.98	17.93	25.66	0.09	0	0	-8.87363	3.96e-53	1.47e-51	IDC1 protein [Beauveria bassiana ARSEF 2860] &gt;EJP61793.1 IDC1 protein [Beauveria bassiana ARSEF 2860]
BBA_05353	1008	25.09	23.07	15.45	0.11	0	0	-8.86159	2.15e-40	4.17e-39	class III chitinase ChiA2 [Beauveria bassiana ARSEF 2860] &gt;EJP65484.1 class III chitinase ChiA2 [Beauveria bassiana ARSEF 2860] &gt;AIT18884.1 chitinase [Beauveria bassiana]
BBA_01807	1017	0	3.1	6.26	0	0	0	-8.84631	3.19e-21	2.86e-20	hypothetical protein BBA_01807 [Beauveria bassiana ARSEF 2860] &gt;EJP68772.1 hypothetical protein BBA_01807 [Beauveria bassiana ARSEF 2860]
BBA_08713	588	3	3.49	12.46	0	0	0	-8.84513	3.67e-21	3.28e-20	hypothetical protein BBA_08713 [Beauveria bassiana ARSEF 2860] &gt;EJP62387.1 hypothetical protein BBA_08713 [Beauveria bassiana ARSEF 2860]
BBA_07963	345	12.81	18.71	14.36	0	0	0	-8.84216	3.67e-21	3.28e-20	transcription factor Pcc1 [Beauveria bassiana ARSEF 2860] &gt;EJP63158.1 transcription factor Pcc1 [Beauveria bassiana ARSEF 2860]
BBA_08139	819	0	6.5	5.88	0	0	0	-8.83848	3.67e-21	3.28e-20	dephospho-CoA kinase [Beauveria bassiana ARSEF 2860] &gt;EJP62934.1 dephospho-CoA kinase [Beauveria bassiana ARSEF 2860]
BBA_05127	1155	0	4.84	3.33	0	0	0	-8.83311	4.22e-21	3.77e-20	AMID-like mitochondrial oxidoreductase [Beauveria bassiana ARSEF 2860] &gt;EJP65716.1 AMID-like mitochondrial oxidoreductase [Beauveria bassiana ARSEF 2860]
BBA_00587	3597	0	0	2.25	0	0	0	-8.83251	4.22e-21	3.77e-20	intracellular protein transport protein [Beauveria bassiana ARSEF 2860] &gt;EJP70957.1 intracellular protein transport protein [Beauveria bassiana ARSEF 2860]
BBA_00459	2556	105.83	81.48	60.49	0.09	0.13	0.24	-8.82664	4.16e-58	2.22e-56	hypothetical protein BBA_00459 [Beauveria bassiana ARSEF 2860] &gt;EJP70829.1 hypothetical protein BBA_00459 [Beauveria bassiana ARSEF 2860]
BBA_03813	1110	4.35	0	4.07	0	0	0	-8.81986	5.6e-21	4.98e-20	late sexual development protein [Beauveria bassiana ARSEF 2860] &gt;EJP67239.1 late sexual development protein [Beauveria bassiana ARSEF 2860]
BBA_00207	1605	0	2.72	2.82	0	0	0	-8.81748	5.6e-21	4.98e-20	cation diffusion facilitator family transporter [Beauveria bassiana ARSEF 2860] &gt;EJP70577.1 cation diffusion facilitator family transporter [Beauveria bassiana ARSEF 2860] &gt;KGQ11976.1 Zinc homeostasis factor 1 [Beauveria bassiana D1-5]
BBA_01895	510	0	12.82	10.27	0	0	0	-8.80148	7.45e-21	6.61e-20	pre-mRNA-splicing factor CWC21 [Beauveria bassiana ARSEF 2860] &gt;EJP68860.1 pre-mRNA-splicing factor CWC21 [Beauveria bassiana ARSEF 2860]
BBA_05632	1599	55.04	38.95	42.38	0	0	0.22	-8.79822	6.2e-52	2.14e-50	hexokinase-like protein [Beauveria bassiana ARSEF 2860] &gt;EJP65301.1 hexokinase-like protein [Beauveria bassiana ARSEF 2860]
BBA_07196	2517	0.95	0.48	1.87	0	0	0	-8.78977	8.6e-21	7.61e-20	GTPase activating protein [Beauveria bassiana ARSEF 2860] &gt;EJP63872.1 GTPase activating protein [Beauveria bassiana ARSEF 2860]
BBA_04971	423	104.89	193.86	136.94	0.43	0	0.55	-8.77262	5.25e-47	1.36e-45	hypothetical protein BBA_04971 [Beauveria bassiana ARSEF 2860] &gt;EJP66000.1 hypothetical protein BBA_04971 [Beauveria bassiana ARSEF 2860]
BBA_03556	1356	1.13	1.76	3.55	0	0	0	-8.76612	1.33e-20	1.17e-19	dehydrogenase E1 component [Beauveria bassiana ARSEF 2860] &gt;EJP67776.1 dehydrogenase E1 component [Beauveria bassiana ARSEF 2860]
BBA_00873	1647	5.3	0	0	0	0	0	-8.75707	1.54e-20	1.35e-19	phosphatidylserine decarboxylase [Beauveria bassiana ARSEF 2860] &gt;EJP70004.1 phosphatidylserine decarboxylase [Beauveria bassiana ARSEF 2860]
BBA_00113	459	43.06	35.58	19.51	0	0	0.16	-8.75436	7.87e-34	1.13e-32	hypothetical protein BBA_00113 [Beauveria bassiana ARSEF 2860] &gt;EJP70483.1 hypothetical protein BBA_00113 [Beauveria bassiana ARSEF 2860]
BBA_07511	783	0	5.86	6.24	0	0	0	-8.72986	2.4e-20	2.08e-19	chromosome segregation protein [Beauveria bassiana ARSEF 2860] &gt;EJP63585.1 chromosome segregation protein [Beauveria bassiana ARSEF 2860]
BBA_06545	270	29.12	27.88	14.46	0	0	0	-8.71813	2.79e-20	2.41e-19	hypothetical protein BBA_06545 [Beauveria bassiana ARSEF 2860] &gt;EJP64551.1 hypothetical protein BBA_06545 [Beauveria bassiana ARSEF 2860] &gt;KGQ05531.1 hypothetical protein BBAD15_g9219 [Beauveria bassiana D1-5] &gt;OAA36521.1 DEHA2B10736p-like protein [Cordyceps brongniartii RCEF 3172]
BBA_07504	879	0	5.41	5.03	0	0	0	-8.71241	2.79e-20	2.41e-19	hypothetical protein BBA_07504 [Beauveria bassiana ARSEF 2860] &gt;EJP63578.1 hypothetical protein BBA_07504 [Beauveria bassiana ARSEF 2860]
BBA_07747	1608	1.29	0	3.7	0	0	0	-8.70453	3.77e-20	3.23e-19	CorA-like Mg2+ transporter [Beauveria bassiana ARSEF 2860] &gt;EJP63353.1 CorA-like Mg2+ transporter [Beauveria bassiana ARSEF 2860]
BBA_05569	858	7.07	0.67	2.88	0	0	0	-8.68781	5.11e-20	4.36e-19	protein sco1 [Beauveria bassiana ARSEF 2860] &gt;EJP65700.1 protein sco1 [Beauveria bassiana ARSEF 2860]
BBA_01834	978	4.55	1.17	3.23	0	0	0	-8.67662	5.96e-20	5.05e-19	60S ribosomal protein L44 [Beauveria bassiana ARSEF 2860] &gt;EJP68799.1 60S ribosomal protein L44 [Beauveria bassiana ARSEF 2860]
BBA_09476	1533	3.34	1.16	0.87	0	0	0	-8.67467	5.96e-20	5.05e-19	MlrC domain-containing protein [Beauveria bassiana ARSEF 2860] &gt;EJP61566.1 MlrC domain-containing protein [Beauveria bassiana ARSEF 2860]
BBA_04685	1110	14.19	16.43	18.72	0.11	0	0	-8.67424	9.01e-39	1.6e-37	2OG-Fe(II) oxygenase superfamily protein [Beauveria bassiana ARSEF 2860] &gt;EJP66192.1 2OG-Fe(II) oxygenase superfamily protein [Beauveria bassiana ARSEF 2860]
BBA_07474	1206	1.87	3.14	1.97	0	0	0	-8.65826	8.11e-20	6.85e-19	hypothetical protein BBA_07474 [Beauveria bassiana ARSEF 2860] &gt;EJP63548.1 hypothetical protein BBA_07474 [Beauveria bassiana ARSEF 2860]
BBA_03852	1686	11.81	10.96	7.71	0.05	0	0	-8.65621	1.29e-38	2.27e-37	penicillin-binding protein [Beauveria bassiana ARSEF 2860] &gt;EJP67278.1 penicillin-binding protein [Beauveria bassiana ARSEF 2860]
BBA_07182	2391	0	0	3.05	0	0	0	-8.64403	9.48e-20	7.96e-19	RFX DNA-binding domain-containing protein [Beauveria bassiana ARSEF 2860] &gt;EJP63858.1 RFX DNA-binding domain-containing protein [Beauveria bassiana ARSEF 2860]
BBA_02044	1191	1.17	5.78	0.18	0	0	0	-8.64019	1.11e-19	9.3e-19	integral membrane protein, putative [Beauveria bassiana ARSEF 2860] &gt;EJP69009.1 integral membrane protein, putative [Beauveria bassiana ARSEF 2860]
BBA_07171	3174	0	2.43	0	0	0	0	-8.63895	9.48e-20	7.96e-19	mediator complex subunit Med5 [Beauveria bassiana ARSEF 2860] &gt;EJP63847.1 mediator complex subunit Med5 [Beauveria bassiana ARSEF 2860]
BBA_01636	1749	111.33	131.06	122.63	0	0.65	0.23	-8.62002	4.33e-56	1.96e-54	heat shock protein STI1 [Beauveria bassiana ARSEF 2860] &gt;EJP69671.1 heat shock protein STI1 [Beauveria bassiana ARSEF 2860]
BBA_01582	378	177.86	349.6	304.56	2.42	0	0	-8.60978	4.47e-50	1.38e-48	putative ribosomal protein L35 [Beauveria bassiana ARSEF 2860] &gt;EJP69617.1 putative ribosomal protein L35 [Beauveria bassiana ARSEF 2860]
BBA_06585	831	2.16	4.19	3.99	0	0	0	-8.59368	2.09e-19	1.73e-18	hypothetical protein BBA_06585 [Beauveria bassiana ARSEF 2860] &gt;EJP64591.1 hypothetical protein BBA_06585 [Beauveria bassiana ARSEF 2860]
BBA_02584	1251	0	6.55	0	0	0	0	-8.59015	2.09e-19	1.73e-18	oxidoreductase family protein [Beauveria bassiana ARSEF 2860] &gt;EJP68582.1 oxidoreductase family protein [Beauveria bassiana ARSEF 2860]
BBA_08124	1695	0.44	2.54	1.48	0	0	0	-8.57915	2.89e-19	2.37e-18	adaptor complexes medium subunit family protein [Beauveria bassiana ARSEF 2860] &gt;EJP62919.1 adaptor complexes medium subunit family protein [Beauveria bassiana ARSEF 2860]
BBA_03049	1233	112.41	136.84	143.26	0.57	0	0.36	-8.57903	3.76e-55	1.63e-53	RNA recognition domain-containing protein [Beauveria bassiana ARSEF 2860] &gt;EJP68153.1 RNA recognition domain-containing protein [Beauveria bassiana ARSEF 2860] &gt;KGQ03216.1 putative RNA-binding protein C23E6.01c [Beauveria bassiana D1-5]
BBA_03864	312	46.68	0	0	0	0	0	-8.5724	2.89e-19	2.37e-18	50S ribosomal protein YmL27 [Beauveria bassiana ARSEF 2860] &gt;EJP67290.1 50S ribosomal protein YmL27 [Beauveria bassiana ARSEF 2860] &gt;KGQ04822.1 54S ribosomal protein L27 [Beauveria bassiana D1-5]
BBA_08565	684	13.25	0	0	0	0	0	-8.5638	3.4e-19	2.78e-18	ribosomal protein S18 [Beauveria bassiana ARSEF 2860] &gt;EJP62481.1 ribosomal protein S18 [Beauveria bassiana ARSEF 2860]
BBA_05787	219	162.91	279.68	250.15	0	0	2.39	-8.5462	1.49e-37	2.5e-36	AN1-type zinc finger protein [Beauveria bassiana ARSEF 2860] &gt;XP_018703428.1 Zinc finger, AN1-type [Isaria fumosorosea ARSEF 2679] &gt;EJP65456.1 AN1-type zinc finger protein [Beauveria bassiana ARSEF 2860] &gt;KGQ06901.1 AN1-type zinc finger protein [Beauveria bassiana D1-5] &gt;OAA52219.1 AN1-type zinc finger protein [Cordyceps brongniartii RCEF 3172] &gt;OAA60757.1 Zinc finger, AN1-type [Is…
BBA_02583	1539	0	9.06	8.62	0.02	0	0	-8.54574	3.6e-32	4.82e-31	initiator tRNA phosphoribosyl transferase [Beauveria bassiana ARSEF 2860] &gt;EJP68581.1 initiator tRNA phosphoribosyl transferase [Beauveria bassiana ARSEF 2860]
BBA_06141	2919	0	0	2.29	0	0	0	-8.53963	4.71e-19	3.83e-18	C2H2 finger domain-containing protein [Beauveria bassiana ARSEF 2860] &gt;EJP64966.1 C2H2 finger domain-containing protein [Beauveria bassiana ARSEF 2860]
BBA_01522	1062	0	2.86	4.29	0	0	0	-8.50676	7.76e-19	6.24e-18	transcriptional regulator, putative [Beauveria bassiana ARSEF 2860] &gt;EJP69557.1 transcriptional regulator, putative [Beauveria bassiana ARSEF 2860]
BBA_00678	1965	14.65	21.44	40.57	0	0	0.16	-8.48002	2.27e-48	6.4e-47	C2H2 transcription factor [Beauveria bassiana ARSEF 2860] &gt;EJP71048.1 C2H2 transcription factor [Beauveria bassiana ARSEF 2860]
BBA_07260	2436	12.89	9.81	2.7	0	0	0.04	-8.46622	3.58e-40	6.86e-39	tetratricopeptide-like protein [Beauveria bassiana ARSEF 2860] &gt;EJP63936.1 tetratricopeptide-like protein [Beauveria bassiana ARSEF 2860]
BBA_03431	1500	3.08	0	1.48	0	0	0.01	-8.42499	3.06e-18	2.39e-17	acetyl-hydrolase-like protein [Beauveria bassiana ARSEF 2860] &gt;EJP67651.1 acetyl-hydrolase-like protein [Beauveria bassiana ARSEF 2860]
BBA_02119	933	2.38	5.8	0	0	0	0	-8.40945	3.64e-18	2.84e-17	X-Pro dipeptidyl-peptidase (S15 family) protein [Beauveria bassiana ARSEF 2860] &gt;EJP69084.1 X-Pro dipeptidyl-peptidase (S15 family) protein [Beauveria bassiana ARSEF 2860]
BBA_07656	1089	17.28	22.17	21.23	0	0.2	0	-8.40918	3.8e-39	6.92e-38	alcohol dehydrogenase [Beauveria bassiana ARSEF 2860] &gt;EJP63480.1 alcohol dehydrogenase [Beauveria bassiana ARSEF 2860]
BBA_07339	2295	0.98	1.29	0.58	0	0	0	-8.40377	4.35e-18	3.37e-17	Putative Zn(II)2Cys6 transcription factor [Beauveria bassiana ARSEF 2860] &gt;EJP63695.1 Putative Zn(II)2Cys6 transcription factor [Beauveria bassiana ARSEF 2860]
BBA_05179	4254	0	1	0.48	0	0	0	-8.39333	4.35e-18	3.37e-17	nonribosomal siderophore peptide synthase SidC [Beauveria bassiana ARSEF 2860] &gt;EJP65768.1 nonribosomal siderophore peptide synthase SidC [Beauveria bassiana ARSEF 2860]
BBA_03024	555	0	4.04	10.81	0	0	0	-8.37655	6.22e-18	4.77e-17	hypothetical protein BBA_03024 [Beauveria bassiana ARSEF 2860] &gt;EJP68128.1 hypothetical protein BBA_03024 [Beauveria bassiana ARSEF 2860]
BBA_00112	348	6.96	11.75	13.37	0	0	0	-8.36129	7.44e-18	5.68e-17	hypothetical protein BBA_00112 [Beauveria bassiana ARSEF 2860] &gt;EJP70482.1 hypothetical protein BBA_00112 [Beauveria bassiana ARSEF 2860]
BBA_05265	924	0.58	3.2	3.87	0	0	0	-8.35081	8.92e-18	6.77e-17	hypothetical protein BBA_05265 [Beauveria bassiana ARSEF 2860] &gt;EJP65854.1 hypothetical protein BBA_05265 [Beauveria bassiana ARSEF 2860]
BBA_09725	687	2.89	3.87	4.39	0	0	0	-8.34947	8.92e-18	6.77e-17	integral membrane protein, putative [Beauveria bassiana ARSEF 2860] &gt;EJP61330.1 integral membrane protein, putative [Beauveria bassiana ARSEF 2860]
BBA_09596	594	5.02	5.97	2.75	0	0	0	-8.34708	1.07e-17	8.08e-17	succinate dehydrogenase cytochrome b subunit [Beauveria bassiana ARSEF 2860] &gt;EJP61460.1 succinate dehydrogenase cytochrome b subunit [Beauveria bassiana ARSEF 2860]
BBA_02374	954	0	0	6.97	0	0	0	-8.33924	1.07e-17	8.08e-17	metalloprotease-like protein [Beauveria bassiana ARSEF 2860] &gt;EJP68372.1 metalloprotease-like protein [Beauveria bassiana ARSEF 2860]
BBA_07305	765	3.02	3.51	3.16	0	0	0	-8.33339	1.29e-17	9.67e-17	calcium binding protein Caleosin [Beauveria bassiana ARSEF 2860] &gt;EJP63661.1 calcium binding protein Caleosin [Beauveria bassiana ARSEF 2860]
BBA_07676	507	5.31	4.43	6.97	0	0	0	-8.32857	1.29e-17	9.67e-17	hypothetical protein BBA_07676 [Beauveria bassiana ARSEF 2860] &gt;EJP63282.1 hypothetical protein BBA_07676 [Beauveria bassiana ARSEF 2860]
BBA_01323	2274	0	0.34	2.23	0	0	0	-8.30362	1.86e-17	1.39e-16	Sec34-like family protein [Beauveria bassiana ARSEF 2860] &gt;EJP69358.1 Sec34-like family protein [Beauveria bassiana ARSEF 2860]
BBA_06913	1437	0	0	4.17	0	0	0	-8.29324	2.25e-17	1.67e-16	nuclear segregation protein [Beauveria bassiana ARSEF 2860] &gt;EJP64209.1 nuclear segregation protein [Beauveria bassiana ARSEF 2860]
BBA_02128	2607	0.6	0.63	1.01	0	0	0	-8.28167	2.71e-17	2e-16	Glycoside hydrolase, family 31 [Beauveria bassiana ARSEF 2860] &gt;EJP69093.1 Glycoside hydrolase, family 31 [Beauveria bassiana ARSEF 2860]
BBA_05271	1257	105.72	65.52	40.86	0.37	0.05	0.17	-8.28157	3.59e-50	1.12e-48	fatty acid hydroxylase superfamily protein [Beauveria bassiana ARSEF 2860] &gt;EJP65860.1 fatty acid hydroxylase superfamily protein [Beauveria bassiana ARSEF 2860]
BBA_01068	819	3	0	5.23	0	0	0	-8.27759	3.27e-17	2.41e-16	YEATS family protein [Beauveria bassiana ARSEF 2860] &gt;EJP70199.1 YEATS family protein [Beauveria bassiana ARSEF 2860]
BBA_08435	1635	0	0	3.49	0	0	0	-8.24572	4.8e-17	3.5e-16	FAD binding domain-containing protein [Beauveria bassiana ARSEF 2860] &gt;EJP62720.1 FAD binding domain-containing protein [Beauveria bassiana ARSEF 2860]
BBA_01308	2604	1.53	0	0.65	0	0	0	-8.24367	5.82e-17	4.23e-16	DNA ligase I [Beauveria bassiana ARSEF 2860] &gt;EJP69343.1 DNA ligase I [Beauveria bassiana ARSEF 2860]
BBA_09232	405	14.18	7.03	1.61	0	0	0	-8.23653	4.8e-17	3.5e-16	hypothetical protein BBA_09232 [Beauveria bassiana ARSEF 2860] &gt;EJP61812.1 hypothetical protein BBA_09232 [Beauveria bassiana ARSEF 2860]
BBA_00485	2007	2.86	0	0	0	0	0	-8.19159	1.05e-16	7.53e-16	ATP synthase regulation protein NCA2 [Beauveria bassiana ARSEF 2860] &gt;EJP70855.1 ATP synthase regulation protein NCA2 [Beauveria bassiana ARSEF 2860]
BBA_08441	1290	23.65	17.2	13.98	0.15	0	0	-8.17981	3.26e-40	6.26e-39	initiation factor 2 subunit family protein [Beauveria bassiana ARSEF 2860] &gt;EJP62530.1 initiation factor 2 subunit family protein [Beauveria bassiana ARSEF 2860]
BBA_02759	888	0	7.46	0	0	0	0	-8.1771	1.27e-16	9.15e-16	hypothetical protein BBA_02759 [Beauveria bassiana ARSEF 2860] &gt;EJP67863.1 hypothetical protein BBA_02759 [Beauveria bassiana ARSEF 2860] &gt;KGQ03961.1 hypothetical protein BBAD15_g10806 [Beauveria bassiana D1-5]
BBA_07752	1878	23.06	25.92	24.81	0	0	0.2	-8.17612	2.05e-46	5.2e-45	WH1 domain-containing protein [Beauveria bassiana ARSEF 2860] &gt;EJP63358.1 WH1 domain-containing protein [Beauveria bassiana ARSEF 2860]
BBA_06793	909	0	6.8	0.39	0	0	0	-8.17159	1.27e-16	9.15e-16	phosphopantetheinyl transferase [Beauveria bassiana ARSEF 2860] &gt;EJP64411.1 phosphopantetheinyl transferase [Beauveria bassiana ARSEF 2860]
BBA_05481	2301	0	0	2.26	0	0	0	-8.15856	1.56e-16	1.11e-15	hypothetical protein BBA_05481 [Beauveria bassiana ARSEF 2860] &gt;EJP65612.1 hypothetical protein BBA_05481 [Beauveria bassiana ARSEF 2860]
BBA_02854	1083	0.54	2.19	2.74	0	0	0	-8.15725	1.56e-16	1.11e-15	tubulin-tyrosine ligase [Beauveria bassiana ARSEF 2860] &gt;EJP67958.1 tubulin-tyrosine ligase [Beauveria bassiana ARSEF 2860]
BBA_04048	972	0.7	4.36	1.39	0	0	0	-8.15436	1.9e-16	1.35e-15	putative succinate-fumarate transporter [Beauveria bassiana ARSEF 2860] &gt;EJP66755.1 putative succinate-fumarate transporter [Beauveria bassiana ARSEF 2860]
BBA_01514	2631	2.06	0	0	0	0	0	-8.1461	2.33e-16	1.64e-15	C6 finger domain protein [Beauveria bassiana ARSEF 2860] &gt;EJP69549.1 C6 finger domain protein [Beauveria bassiana ARSEF 2860]
BBA_03025	1131	0.17	3.03	2.01	0	0	0	-8.13397	2.33e-16	1.64e-15	bZIP transcription factor [Beauveria bassiana ARSEF 2860] &gt;EJP68129.1 bZIP transcription factor [Beauveria bassiana ARSEF 2860]
BBA_05166	273	71.07	63.22	36.86	0	0.91	0	-8.12264	9.36e-29	1.11e-27	hypothetical protein BBA_05166 [Beauveria bassiana ARSEF 2860]
BBA_07845	1473	31.3	62.5	102.44	0.64	0	0	-8.11934	3.86e-50	1.2e-48	peptidase family M28 [Beauveria bassiana ARSEF 2860] &gt;EJP63245.1 peptidase family M28 [Beauveria bassiana ARSEF 2860]
BBA_04827	9981	4.59	2.26	3.33	0.02	0.01	0	-8.11705	5.15e-44	1.16e-42	peptide synthetase [Beauveria bassiana ARSEF 2860] &gt;EJP66334.1 peptide synthetase [Beauveria bassiana ARSEF 2860]
BBA_09185	600	0	11.97	0	0	0	0	-8.10975	3.5e-16	2.45e-15	peptidyl-tRNA hydrolase [Beauveria bassiana ARSEF 2860] &gt;EJP61848.1 peptidyl-tRNA hydrolase [Beauveria bassiana ARSEF 2860]
BBA_04813	1527	0	0	3.36	0	0	0	-8.0794	5.3e-16	3.68e-15	bZIP transcription factor [Beauveria bassiana ARSEF 2860] &gt;EJP66320.1 bZIP transcription factor [Beauveria bassiana ARSEF 2860]
BBA_08861	888	142.86	93	44.76	0.72	0.09	0.16	-8.07697	1.94e-48	5.49e-47	hypothetical protein BBA_08861 [Beauveria bassiana ARSEF 2860] &gt;EJP62187.1 hypothetical protein BBA_08861 [Beauveria bassiana ARSEF 2860]
BBA_05995	735	0	2.22	5.97	0	0	0	-8.0637	6.53e-16	4.51e-15	ribosomal protein L10 [Beauveria bassiana ARSEF 2860] &gt;EJP65225.1 ribosomal protein L10 [Beauveria bassiana ARSEF 2860] &gt;KGQ12627.1 mRNA turnover protein 4 [Beauveria bassiana D1-5]
BBA_01242	1137	0.01	5.14	0	0	0	0	-8.05714	6.53e-16	4.51e-15	sorbitol dehydrogenase [Beauveria bassiana ARSEF 2860] &gt;EJP69277.1 sorbitol dehydrogenase [Beauveria bassiana ARSEF 2860]
BBA_03614	792	3.13	4.59	0	0	0	0	-8.03573	9.96e-16	6.81e-15	hypothetical protein BBA_03614 [Beauveria bassiana ARSEF 2860] &gt;EJP67834.1 hypothetical protein BBA_03614 [Beauveria bassiana ARSEF 2860]
BBA_09313	570	11.83	21.37	9.93	0.07	0	0	-8.03294	5.63e-28	6.48e-27	hypothetical protein BBA_09313 [Beauveria bassiana ARSEF 2860] &gt;EJP61751.1 hypothetical protein BBA_09313 [Beauveria bassiana ARSEF 2860]
BBA_05561	1233	0.21	0	3.96	0	0	0	-8.03188	1.23e-15	8.4e-15	RNA 3&apos;-terminal phosphate cyclase [Beauveria bassiana ARSEF 2860] &gt;EJP65692.1 RNA 3&apos;-terminal phosphate cyclase [Beauveria bassiana ARSEF 2860]
BBA_03994	393	9.44	5.52	5.57	0	0	0	-8.02787	1.23e-15	8.4e-15	conidial wall protein [Beauveria bassiana ARSEF 2860] &gt;EJP67420.1 conidial wall protein [Beauveria bassiana ARSEF 2860]
BBA_03806	1635	1.93	0.52	0.67	0	0	0	-8.01009	1.53e-15	1.04e-14	Cytochrome P450 CYP682H1 [Beauveria bassiana ARSEF 2860] &gt;EJP67232.1 Cytochrome P450 CYP682H1 [Beauveria bassiana ARSEF 2860]
BBA_06752	348	0	15.01	10.15	0	0	0	-7.98794	1.9e-15	1.28e-14	ubiquinol--cytochrome-c reductase assembly factor [Beauveria bassiana ARSEF 2860] &gt;EJP64370.1 ubiquinol--cytochrome-c reductase assembly factor [Beauveria bassiana ARSEF 2860]
BBA_05835	1872	63.05	73.03	101.07	0.85	0	0	-7.98047	2.78e-51	9.22e-50	putative peptide transporter [Beauveria bassiana ARSEF 2860] &gt;EJP65065.1 putative peptide transporter [Beauveria bassiana ARSEF 2860]
BBA_03634	465	3.8	4.38	6.71	0	0	0	-7.9754	2.36e-15	1.58e-14	hypothetical protein BBA_03634 [Beauveria bassiana ARSEF 2860] &gt;EJP67060.1 hypothetical protein BBA_03634 [Beauveria bassiana ARSEF 2860]
BBA_09611	675	4.14	1.21	3.32	0	0	0	-7.96432	2.94e-15	1.96e-14	interferon-induced GTP-binding protein Mx [Beauveria bassiana ARSEF 2860] &gt;EJP61421.1 interferon-induced GTP-binding protein Mx [Beauveria bassiana ARSEF 2860]
BBA_01491	1050	0	2.84	2.21	0	0	0	-7.95925	2.94e-15	1.96e-14	WD domain-containing protein [Beauveria bassiana ARSEF 2860] &gt;EJP69526.1 WD domain-containing protein [Beauveria bassiana ARSEF 2860]
BBA_00261	1395	3.6	0	0	0	0	0	-7.94803	3.67e-15	2.42e-14	WD domain-containing protein [Beauveria bassiana ARSEF 2860] &gt;EJP70631.1 WD domain-containing protein [Beauveria bassiana ARSEF 2860]
BBA_05781	1641	2.99	0	0	0	0	0	-7.94803	3.67e-15	2.42e-14	hypothetical protein BBA_05781 [Beauveria bassiana ARSEF 2860] &gt;EJP65450.1 hypothetical protein BBA_05781 [Beauveria bassiana ARSEF 2860]
BBA_02364	774	0	7.61	0	0	0	0	-7.9459	2.94e-15	1.96e-14	DJ-1/PfpI family protein [Beauveria bassiana ARSEF 2860] &gt;EJP68362.1 DJ-1/PfpI family protein [Beauveria bassiana ARSEF 2860]
BBA_01923	1266	25.58	28.17	23.89	0.09	0	0.18	-7.93494	8.42e-43	1.8e-41	Dephospho-CoA kinase [Beauveria bassiana ARSEF 2860] &gt;EJP68888.1 Dephospho-CoA kinase [Beauveria bassiana ARSEF 2860]
BBA_08376	1602	0	0	2.84	0	0	0	-7.92184	5.75e-15	3.76e-14	MAC1 interacting protein [Beauveria bassiana ARSEF 2860] &gt;EJP62661.1 MAC1 interacting protein [Beauveria bassiana ARSEF 2860]
BBA_04875	3801	4.73	6.56	2.6	0.01	0	0.03	-7.91623	9.22e-38	1.56e-36	hypothetical protein BBA_04875 [Beauveria bassiana ARSEF 2860] &gt;EJP66382.1 hypothetical protein BBA_04875 [Beauveria bassiana ARSEF 2860]
BBA_00747	1326	0	0	3.5	0	0	0	-7.90662	5.75e-15	3.76e-14	translation elongation factor Tu [Beauveria bassiana ARSEF 2860] &gt;EJP69878.1 translation elongation factor Tu [Beauveria bassiana ARSEF 2860] &gt;KGQ10488.1 Elongation factor Tu [Beauveria bassiana D1-5]
BBA_06684	1170	12.32	8.55	6.68	0.08	0	0	-7.90601	2.98e-32	4.02e-31	WSC domain-containing protein [Beauveria bassiana ARSEF 2860] &gt;EJP64302.1 WSC domain-containing protein [Beauveria bassiana ARSEF 2860]
BBA_05568	1185	0	4.33	0	0	0	0	-7.88696	7.21e-15	4.69e-14	HAD superfamily hydrolase [Beauveria bassiana ARSEF 2860] &gt;EJP65699.1 HAD superfamily hydrolase [Beauveria bassiana ARSEF 2860]
BBA_03539	1407	0	1.28	2.04	0	0	0	-7.87579	9.06e-15	5.86e-14	hypothetical protein BBA_03539 [Beauveria bassiana ARSEF 2860] &gt;EJP67759.1 hypothetical protein BBA_03539 [Beauveria bassiana ARSEF 2860]
BBA_03843	1092	2.09	0.81	1.54	0	0	0	-7.87384	9.06e-15	5.86e-14	squalene/phytoene synthase [Beauveria bassiana ARSEF 2860] &gt;EJP67269.1 squalene/phytoene synthase [Beauveria bassiana ARSEF 2860]
BBA_00109	1278	1.89	2.09	9.56	0	0	0.02	-7.87315	1.17e-26	1.29e-25	RfeD protein [Beauveria bassiana ARSEF 2860] &gt;EJP70479.1 RfeD protein [Beauveria bassiana ARSEF 2860]
BBA_09633	765	1.93	2.95	2.06	0	0	0	-7.86345	1.14e-14	7.32e-14	reverse transcriptase [Beauveria bassiana ARSEF 2860] &gt;EJP61443.1 reverse transcriptase [Beauveria bassiana ARSEF 2860]
BBA_07932	3195	0	6.11	6.06	0.04	0	0	-7.85487	4.21e-35	6.42e-34	N-acetyltransferase [Beauveria bassiana ARSEF 2860] &gt;EJP63127.1 N-acetyltransferase [Beauveria bassiana ARSEF 2860]
BBA_07442	1710	2.67	0.01	0	0	0	0	-7.85185	1.44e-14	9.19e-14	stromal membrane-associated protein [Beauveria bassiana ARSEF 2860] &gt;EJP63516.1 stromal membrane-associated protein [Beauveria bassiana ARSEF 2860]
BBA_06346	1068	0.99	1.41	2.01	0	0	0	-7.82846	1.82e-14	1.15e-13	oxaloacetate acetylhydrolase [Beauveria bassiana ARSEF 2860] &gt;EJP64777.1 oxaloacetate acetylhydrolase [Beauveria bassiana ARSEF 2860]
BBA_08507	1080	0	3.8	0.78	0	0	0	-7.82791	1.82e-14	1.15e-13	WD domain-containing protein [Beauveria bassiana ARSEF 2860] &gt;EJP62596.1 WD domain-containing protein [Beauveria bassiana ARSEF 2860] &gt;KGQ03405.1 Poly(A)+ RNA export protein [Beauveria bassiana D1-5]
BBA_02217	2340	0	0	1.72	0	0	0	-7.79529	2.91e-14	1.83e-13	hypothetical protein BBA_02217 [Beauveria bassiana ARSEF 2860] &gt;EJP69182.1 hypothetical protein BBA_02217 [Beauveria bassiana ARSEF 2860]
BBA_09650	1008	2.22	0.21	2.18	0	0	0	-7.79314	2.91e-14	1.83e-13	porphobilinogen deaminase Hem3, putative [Beauveria bassiana ARSEF 2860] &gt;EJP61407.1 porphobilinogen deaminase Hem3, putative [Beauveria bassiana ARSEF 2860]
BBA_04690	3327	21.94	14.97	25.2	0	0.13	0.11	-7.79211	5.89e-47	1.53e-45	Na,H/K antiporter P-type ATPase [Beauveria bassiana ARSEF 2860] &gt;EJP66197.1 Na,H/K antiporter P-type ATPase [Beauveria bassiana ARSEF 2860]
BBA_08528	240	8.87	24.38	17.1	0	0	0	-7.78743	2.91e-14	1.83e-13	hypothetical protein BBA_08528 [Beauveria bassiana ARSEF 2860] &gt;EJP62444.1 hypothetical protein BBA_08528 [Beauveria bassiana ARSEF 2860]
BBA_09599	1329	2.47	0.97	0	0	0	0	-7.78372	2.91e-14	1.83e-13	alcohol dehydrogenase GroES-like domain-containing protein [Beauveria bassiana ARSEF 2860] &gt;EJP61463.1 alcohol dehydrogenase GroES-like domain-containing protein [Beauveria bassiana ARSEF 2860]
BBA_01562	1809	2.42	6.65	18.52	0.12	0	0	-7.7835	8.69e-37	1.42e-35	hypothetical protein BBA_01562 [Beauveria bassiana ARSEF 2860] &gt;EJP69597.1 hypothetical protein BBA_01562 [Beauveria bassiana ARSEF 2860]
BBA_06599	351	90516.5	145184	108841	762.47	397.48	870.55	-7.74385	1.05e-53	4.08e-52	hydrophobin-like protein [Beauveria bassiana ARSEF 2860] &gt;EJP64605.1 hydrophobin-like protein [Beauveria bassiana ARSEF 2860]
BBA_09015	1092	1.95	1.34	0.85	0	0	0	-7.74259	6.01e-14	3.69e-13	lipase/esterase, putative [Beauveria bassiana ARSEF 2860] &gt;EJP62091.1 lipase/esterase, putative [Beauveria bassiana ARSEF 2860]
BBA_07648	456	858.33	742.96	481.2	1.83	8.53	1.08	-7.72565	3.27e-50	1.02e-48	hydrophobin-like protein [Beauveria bassiana ARSEF 2860]
BBA_06825	249	80.79	42.93	38.79	0	1.66	0	-7.72487	1.27e-25	1.33e-24	hypothetical protein BBA_06825 [Beauveria bassiana ARSEF 2860] &gt;EJP64121.1 hypothetical protein BBA_06825 [Beauveria bassiana ARSEF 2860]
BBA_05214	2130	21.87	17.72	22.12	0	0.31	0	-7.71467	4.69e-43	1.02e-41	transposase-like protein [Beauveria bassiana ARSEF 2860] &gt;EJP65803.1 transposase-like protein [Beauveria bassiana ARSEF 2860]
BBA_07159	990	0	0	4.28	0	0	0	-7.71012	9.83e-14	5.93e-13	ribosomal protein S9/S16 [Beauveria bassiana ARSEF 2860] &gt;EJP63835.1 ribosomal protein S9/S16 [Beauveria bassiana ARSEF 2860]
BBA_05022	2106	0	1.68	0.3	0	0	0	-7.70656	7.68e-14	4.67e-13	fungal specific transcription factor [Beauveria bassiana ARSEF 2860] &gt;EJP66051.1 fungal specific transcription factor [Beauveria bassiana ARSEF 2860]
BBA_07178	216	38.3	0	22.7	0	0	0	-7.69851	1.26e-13	7.55e-13	secretory pathway protein YSY6 [Beauveria bassiana ARSEF 2860] &gt;EJP63854.1 secretory pathway protein YSY6 [Beauveria bassiana ARSEF 2860]
BBA_03529	852	0	0.47	4.65	0	0	0	-7.6975	9.83e-14	5.93e-13	3&apos; exoribonuclease [Beauveria bassiana ARSEF 2860] &gt;EJP67749.1 3&apos; exoribonuclease [Beauveria bassiana ARSEF 2860]
BBA_05766	2628	0	1.58	0	0	0	0	-7.69456	9.83e-14	5.93e-13	hexose transporter [Beauveria bassiana ARSEF 2860] &gt;EJP65435.1 hexose transporter [Beauveria bassiana ARSEF 2860]
BBA_02971	1245	1.45	2.11	0	0	0	0	-7.69235	9.83e-14	5.93e-13	RNA polymerase II-associated protein [Beauveria bassiana ARSEF 2860] &gt;EJP68075.1 RNA polymerase II-associated protein [Beauveria bassiana ARSEF 2860] &gt;KGQ07779.1 Cell division control protein 73 [Beauveria bassiana D1-5]
BBA_01529	1734	0.77	1.64	0	0	0	0	-7.69161	9.83e-14	5.93e-13	prenylcysteine oxidase [Beauveria bassiana ARSEF 2860] &gt;EJP69564.1 prenylcysteine oxidase [Beauveria bassiana ARSEF 2860]
BBA_06556	1731	0	0.93	1.35	0	0	0	-7.68052	1.26e-13	7.55e-13	DEAD/DEAH box helicase [Beauveria bassiana ARSEF 2860] &gt;EJP64562.1 DEAD/DEAH box helicase [Beauveria bassiana ARSEF 2860]
BBA_05703	1059	6.1	12.89	7.06	0.1	0	0	-7.66541	2.84e-30	3.57e-29	methyltransferase domain-containing protein [Beauveria bassiana ARSEF 2860] &gt;EJP65372.1 methyltransferase domain-containing protein [Beauveria bassiana ARSEF 2860]
BBA_05046	1650	1.88	0.56	0.02	0	0	0	-7.66404	1.62e-13	9.65e-13	serine carboxypeptidase S28 [Beauveria bassiana ARSEF 2860] &gt;EJP66075.1 serine carboxypeptidase S28 [Beauveria bassiana ARSEF 2860]
BBA_09173	363	5.92	0	11.4	0	0	0	-7.65004	2.09e-13	1.24e-12	hypothetical protein BBA_09173 [Beauveria bassiana ARSEF 2860] &gt;EJP61836.1 hypothetical protein BBA_09173 [Beauveria bassiana ARSEF 2860] &gt;KGQ03354.1 hypothetical protein BBAD15_g11379 [Beauveria bassiana D1-5]
BBA_07580	717	0	6.9	0	0	0	0	-7.64818	1.62e-13	9.65e-13	FAD-linked sulfhydryl oxidase ERV2 [Beauveria bassiana ARSEF 2860] &gt;EJP63404.1 FAD-linked sulfhydryl oxidase ERV2 [Beauveria bassiana ARSEF 2860]
BBA_06565	1899	0.46	0.75	0.83	0	0	0	-7.63912	2.09e-13	1.24e-12	hypothetical protein BBA_06565 [Beauveria bassiana ARSEF 2860] &gt;EJP64571.1 hypothetical protein BBA_06565 [Beauveria bassiana ARSEF 2860]
BBA_08018	2271	9.01	15.7	12.19	0	0	0.14	-7.63717	5.91e-41	1.18e-39	WD domain-containing protein [Beauveria bassiana ARSEF 2860] &gt;EJP63007.1 WD domain-containing protein [Beauveria bassiana ARSEF 2860]
BBA_01442	813	0	5.75	0	0	0	0	-7.62444	2.7e-13	1.59e-12	hypoxia induced family protein [Beauveria bassiana ARSEF 2860] &gt;EJP69477.1 hypoxia induced family protein [Beauveria bassiana ARSEF 2860]
BBA_00174	996	379.11	435.27	477.2	0	0	5.88	-7.62257	1.92e-51	6.41e-50	60S acidic ribosomal protein P0 [Beauveria bassiana ARSEF 2860] &gt;EJP70544.1 60S acidic ribosomal protein P0 [Beauveria bassiana ARSEF 2860]
BBA_10287	1299	0.32	2.95	0	0	0	0	-7.62	2.7e-13	1.59e-12	hypothetical protein BBA_10287 [Beauveria bassiana ARSEF 2860] &gt;EJP60767.1 hypothetical protein BBA_10287 [Beauveria bassiana ARSEF 2860]
BBA_05716	1074	0	0	3.58	0	0	0	-7.60073	3.49e-13	2.04e-12	rRNA processing protein [Beauveria bassiana ARSEF 2860] &gt;EJP65385.1 rRNA processing protein [Beauveria bassiana ARSEF 2860]
BBA_04975	2781	0.23	0	1.01	0	0	0	-7.57856	5.89e-13	3.37e-12	AMP-binding enzyme [Beauveria bassiana ARSEF 2860] &gt;EJP66004.1 AMP-binding enzyme [Beauveria bassiana ARSEF 2860]
BBA_01191	2520	0	1.53	0	0	0	0	-7.57577	4.53e-13	2.62e-12	Cullin family protein [Beauveria bassiana ARSEF 2860] &gt;EJP70322.1 Cullin family protein [Beauveria bassiana ARSEF 2860]
BBA_01436	528	0	5.23	4.15	0	0	0	-7.57508	4.53e-13	2.62e-12	ATP synthase subunit g [Beauveria bassiana ARSEF 2860] &gt;EJP69471.1 ATP synthase subunit g [Beauveria bassiana ARSEF 2860]
BBA_02534	2574	155.4	131.77	91.03	0	0.14	1.51	-7.57416	9.12e-51	2.95e-49	hypothetical protein BBA_02534 [Beauveria bassiana ARSEF 2860] &gt;EJP68532.1 hypothetical protein BBA_02534 [Beauveria bassiana ARSEF 2860]
BBA_10214	2433	8.64	2.12	6.99	0.07	0	0	-7.5719	5.43e-35	8.26e-34	hypothetical protein BBA_10214 [Beauveria bassiana ARSEF 2860] &gt;EJP60840.1 hypothetical protein BBA_10214 [Beauveria bassiana ARSEF 2860]
BBA_05756	741	54.05	68	65.78	0	0	0.85	-7.56063	3.33e-43	7.28e-42	cell wall serine-threonine-rich galactomannoprotein Mp1 [Beauveria bassiana ARSEF 2860] &gt;EJP65425.1 cell wall serine-threonine-rich galactomannoprotein Mp1 [Beauveria bassiana ARSEF 2860]
BBA_09882	1053	0	0.22	3.37	0	0	0	-7.55494	5.89e-13	3.37e-12	integral membrane protein [Beauveria bassiana ARSEF 2860] &gt;EJP61180.1 integral membrane protein [Beauveria bassiana ARSEF 2860]
BBA_05575	516	9.47	0	0	0	0	0	-7.55215	7.67e-13	4.36e-12	NADH-ubiquinone oxidoreductase 20.8 kDa subunit [Beauveria bassiana ARSEF 2860] &gt;EJP65706.1 NADH-ubiquinone oxidoreductase 20.8 kDa subunit [Beauveria bassiana ARSEF 2860] &gt;KGQ08485.1 NADH-ubiquinone oxidoreductase 20.8 kDa subunit [Beauveria bassiana D1-5]
BBA_02459	600	1.57	2.76	3.3	0	0	0	-7.53893	7.67e-13	4.36e-12	hypothetical protein BBA_02459 [Beauveria bassiana ARSEF 2860] &gt;EJP68457.1 hypothetical protein BBA_02459 [Beauveria bassiana ARSEF 2860]
BBA_01010	6855	22.82	17.96	18.17	0	0.3	0	-7.53697	1.76e-47	4.72e-46	lovastatin nonaketide synthase [Beauveria bassiana ARSEF 2860] &gt;EJP70141.1 lovastatin nonaketide synthase [Beauveria bassiana ARSEF 2860]
BBA_02447	2598	5.42	9.88	16.14	0	0.16	0	-7.52942	4.97e-39	8.97e-38	BRO1-like domain-containing protein [Beauveria bassiana ARSEF 2860] &gt;EJP68445.1 BRO1-like domain-containing protein [Beauveria bassiana ARSEF 2860]
BBA_00362	801	16.85	28.02	30.43	0.21	0.19	0	-7.52072	1.22e-35	1.9e-34	hypothetical protein BBA_00362 [Beauveria bassiana ARSEF 2860] &gt;EJP70732.1 hypothetical protein BBA_00362 [Beauveria bassiana ARSEF 2860]
BBA_05270	918	57.59	43.48	30.14	0.19	0.23	0.26	-7.48228	2.26e-41	4.55e-40	lipase class 2 [Beauveria bassiana ARSEF 2860] &gt;EJP65859.1 lipase class 2 [Beauveria bassiana ARSEF 2860]
BBA_09099	1194	0	3.29	0	0	0	0	-7.47339	1.72e-12	9.62e-12	peroxisomal membrane protein pex16 [Beauveria bassiana ARSEF 2860] &gt;EJP61943.1 peroxisomal membrane protein pex16 [Beauveria bassiana ARSEF 2860]
BBA_05462	1092	7.16	8.76	6.25	0	0.12	0	-7.46993	8.33e-28	9.48e-27	mitotic apparatus protein p62 [Beauveria bassiana ARSEF 2860] &gt;EJP65593.1 mitotic apparatus protein p62 [Beauveria bassiana ARSEF 2860]
BBA_05655	339	0	14.13	4.6	0	0	0	-7.44612	2.26e-12	1.25e-11	mucin-like protein [Beauveria bassiana ARSEF 2860] &gt;EJP65324.1 mucin-like protein [Beauveria bassiana ARSEF 2860]
BBA_02433	474	257.68	227.26	166.88	0.69	0.85	2.36	-7.44371	3.35e-45	8.02e-44	putative GTP release factor [Beauveria bassiana ARSEF 2860] &gt;EJP68431.1 putative GTP release factor [Beauveria bassiana ARSEF 2860]
BBA_02193	861	0.4	3.22	0.95	0	0	0	-7.44235	2.99e-12	1.63e-11	hypothetical protein BBA_02193 [Beauveria bassiana ARSEF 2860] &gt;EJP69158.1 hypothetical protein BBA_02193 [Beauveria bassiana ARSEF 2860]
BBA_01604	2073	14.98	18.78	14.07	0	0	0.21	-7.43313	4.68e-41	9.34e-40	hypothetical protein BBA_01604 [Beauveria bassiana ARSEF 2860] &gt;EJP69639.1 hypothetical protein BBA_01604 [Beauveria bassiana ARSEF 2860]
BBA_08390	495	126.13	159.13	211.98	1.28	0.2	1.5	-7.4242	2.98e-44	6.83e-43	hypothetical protein BBA_08390 [Beauveria bassiana ARSEF 2860] &gt;EJP62675.1 hypothetical protein BBA_08390 [Beauveria bassiana ARSEF 2860]
BBA_01297	1143	0	2.67	0.56	0	0	0	-7.41484	2.99e-12	1.63e-11	mitochondrial protein Fmp26, putative [Beauveria bassiana ARSEF 2860] &gt;EJP69332.1 mitochondrial protein Fmp26, putative [Beauveria bassiana ARSEF 2860]
BBA_03212	1497	11.67	9.02	11.78	0	0	0.15	-7.412	6.92e-36	1.09e-34	phthalate transporter [Beauveria bassiana ARSEF 2860] &gt;EJP67432.1 phthalate transporter [Beauveria bassiana ARSEF 2860]
BBA_06136	1017	0.86	0.63	1.93	0	0	0	-7.38492	5.24e-12	2.82e-11	C-x8-C-x5-C-x3-H type zinc finger protein [Beauveria bassiana ARSEF 2860] &gt;EJP64961.1 C-x8-C-x5-C-x3-H type zinc finger protein [Beauveria bassiana ARSEF 2860]
BBA_08158	1419	0	1.67	0.77	0	0	0	-7.37383	5.24e-12	2.82e-11	ATP-dependent protease La domain-containing protein [Beauveria bassiana ARSEF 2860] &gt;EJP62953.1 ATP-dependent protease La domain-containing protein [Beauveria bassiana ARSEF 2860]
BBA_00434	2046	0	1.66	0	0	0	0	-7.36343	6.97e-12	3.72e-11	DEAD/DEAH box helicase [Beauveria bassiana ARSEF 2860] &gt;EJP70804.1 DEAD/DEAH box helicase [Beauveria bassiana ARSEF 2860]
BBA_09312	4401	0	0	0.65	0	0	0	-7.35313	9.29e-12	4.92e-11	condensin complex component SMC4 [Beauveria bassiana ARSEF 2860] &gt;EJP61750.1 condensin complex component SMC4 [Beauveria bassiana ARSEF 2860]
BBA_08666	324	7.92	4.9	5.23	0	0	0	-7.33435	1.24e-11	6.54e-11	bacteriodes thetaiotaomicron symbiotic chitinase [Beauveria bassiana ARSEF 2860] &gt;EJP62340.1 bacteriodes thetaiotaomicron symbiotic chitinase [Beauveria bassiana ARSEF 2860]
BBA_09280	345	2.13	2.96	10.17	0	0	0	-7.30833	1.67e-11	8.68e-11	hypothetical protein BBA_09280 [Beauveria bassiana ARSEF 2860] &gt;EJP61789.1 hypothetical protein BBA_09280 [Beauveria bassiana ARSEF 2860] &gt;KGQ04407.1 hypothetical protein BBAD15_g10359 [Beauveria bassiana D1-5]
BBA_02875	1227	0	0	2.5	0	0	0	-7.30735	1.67e-11	8.68e-11	DNA repair protein MMS21 [Beauveria bassiana ARSEF 2860] &gt;EJP67979.1 DNA repair protein MMS21 [Beauveria bassiana ARSEF 2860]
BBA_06415	366	4.05	0.55	8.87	0	0	0	-7.30489	1.67e-11	8.68e-11	hypothetical protein BBA_06415 [Beauveria bassiana ARSEF 2860] &gt;EJP64421.1 hypothetical protein BBA_06415 [Beauveria bassiana ARSEF 2860] &gt;KGQ03800.1 hypothetical protein BBAD15_g10992 [Beauveria bassiana D1-5]
BBA_02153	972	57.31	104.55	113.06	1.57	0.12	0	-7.28921	9.76e-45	2.29e-43	putative endochitinase CHI3 [Beauveria bassiana ARSEF 2860] &gt;EJP69118.1 putative endochitinase CHI3 [Beauveria bassiana ARSEF 2860]
BBA_09579	741	3.02	1.14	0.7	0	0	0	-7.28188	2.24e-11	1.16e-10	hypothetical protein BBA_09579 [Beauveria bassiana ARSEF 2860] &gt;EJP61500.1 hypothetical protein BBA_09579 [Beauveria bassiana ARSEF 2860]
BBA_02122	528	24.75	20.91	25.25	0	0.54	0	-7.27695	1.45e-29	1.77e-28	hypothetical protein BBA_02122 [Beauveria bassiana ARSEF 2860] &gt;EJP69087.1 hypothetical protein BBA_02122 [Beauveria bassiana ARSEF 2860]
BBA_08591	2307	0.54	0	0.67	0	0	0	-7.25573	3.02e-11	1.54e-10	hexose transporter [Beauveria bassiana ARSEF 2860] &gt;EJP62507.1 hexose transporter [Beauveria bassiana ARSEF 2860]
BBA_07821	231	0	41.65	0	0	0	0	-7.24473	2.24e-11	1.16e-10	ribosomal protein L38e [Beauveria bassiana ARSEF 2860] &gt;EJP63221.1 ribosomal protein L38e [Beauveria bassiana ARSEF 2860]
BBA_06857	1368	2.21	0	0	0	0	0	-7.23858	4.09e-11	2.06e-10	Branched-chain alpha-ketoacid dehydrogenase kinase [Beauveria bassiana ARSEF 2860] &gt;EJP64153.1 Branched-chain alpha-ketoacid dehydrogenase kinase [Beauveria bassiana ARSEF 2860]
BBA_00901	1116	0	0	2.65	0	0	0	-7.23581	4.09e-11	2.06e-10	elicitor protein [Beauveria bassiana ARSEF 2860] &gt;EJP70032.1 elicitor protein [Beauveria bassiana ARSEF 2860]
BBA_09597	888	9.03	3.15	1.77	0.06	0	0	-7.22526	9.47e-22	8.66e-21	oxidoreductase, short chain dehydrogenase/reductase family protein [Beauveria bassiana ARSEF 2860] &gt;EJP61461.1 oxidoreductase, short chain dehydrogenase/reductase family protein [Beauveria bassiana ARSEF 2860]
BBA_08532	1176	0.62	1	0.95	0	0	0	-7.18723	5.55e-11	2.78e-10	hypothetical protein BBA_08532 [Beauveria bassiana ARSEF 2860] &gt;EJP62448.1 hypothetical protein BBA_08532 [Beauveria bassiana ARSEF 2860]
BBA_05165	417	4.69	4.51	1.22	0	0	0	-7.17121	7.55e-11	3.74e-10	RBP protein [Beauveria bassiana ARSEF 2860] &gt;EJP65754.1 RBP protein [Beauveria bassiana ARSEF 2860]
BBA_04502	1968	14.36	21.87	22.56	0.38	0	0	-7.16515	1.76e-40	3.44e-39	patatin-like phospholipase [Beauveria bassiana ARSEF 2860] &gt;EJP66562.1 patatin-like phospholipase [Beauveria bassiana ARSEF 2860]
BBA_01031	1392	140.66	100.95	87.04	0.84	0.57	0.67	-7.15955	1.38e-45	3.37e-44	hypothetical protein BBA_01031 [Beauveria bassiana ARSEF 2860] &gt;EJP70162.1 hypothetical protein BBA_01031 [Beauveria bassiana ARSEF 2860]
BBA_00760	2751	17.18	18.31	23.86	0	0	0.33	-7.12729	1.11e-42	2.36e-41	phosphatidylinositol-4-phosphate 5-Kinase [Beauveria bassiana ARSEF 2860] &gt;EJP69891.1 phosphatidylinositol-4-phosphate 5-Kinase [Beauveria bassiana ARSEF 2860]
BBA_02588	738	3.3	0.99	0	0	0	0	-7.11982	1.41e-10	6.85e-10	Nop16-like protein [Beauveria bassiana ARSEF 2860] &gt;EJP68586.1 Nop16-like protein [Beauveria bassiana ARSEF 2860]
BBA_00640	1014	2.8	0	0	0	0	0	-7.07581	2.68e-10	1.27e-09	metal homeostatis protein BSD2 [Beauveria bassiana ARSEF 2860] &gt;EJP71010.1 metal homeostatis protein BSD2 [Beauveria bassiana ARSEF 2860]
BBA_02392	1281	26.46	33.85	29.34	0.61	0	0	-7.0738	1.11e-39	2.07e-38	hypothetical protein BBA_02392 [Beauveria bassiana ARSEF 2860] &gt;EJP68390.1 hypothetical protein BBA_02392 [Beauveria bassiana ARSEF 2860]
BBA_08864	729	87.68	68.96	47.8	0.15	0.82	0.47	-7.07241	4.99e-40	9.5e-39	hypothetical protein BBA_08864 [Beauveria bassiana ARSEF 2860] &gt;EJP62190.1 hypothetical protein BBA_08864 [Beauveria bassiana ARSEF 2860]
BBA_05484	1434	101.23	112.43	105.7	2.18	0	0	-7.07238	4.61e-45	1.09e-43	TBP-interacting protein [Beauveria bassiana ARSEF 2860] &gt;EJP65615.1 TBP-interacting protein [Beauveria bassiana ARSEF 2860]
BBA_05825	855	145.8	167.19	131.81	0.95	0.08	2	-7.06262	1.08e-44	2.52e-43	secreted glucosidase [Beauveria bassiana ARSEF 2860] &gt;EJP65055.1 secreted glucosidase [Beauveria bassiana ARSEF 2860]
BBA_03483	1164	0	2.52	0	0	0	0	-7.04693	2.68e-10	1.27e-09	transaldolase-like protein [Beauveria bassiana ARSEF 2860] &gt;EJP67703.1 transaldolase-like protein [Beauveria bassiana ARSEF 2860]
BBA_02837	804	87.59	102.76	74.57	1.95	0	0	-7.04676	4.44e-42	9.22e-41	ribosomal protein L7Ae [Beauveria bassiana ARSEF 2860] &gt;EJP67941.1 ribosomal protein L7Ae [Beauveria bassiana ARSEF 2860]
BBA_06905	4602	9.86	4.04	8.32	0.15	0	0	-7.04624	1.92e-39	3.55e-38	phosphoinositide 3-kinase regulatory subunit 4 [Beauveria bassiana ARSEF 2860] &gt;EJP64201.1 phosphoinositide 3-kinase regulatory subunit 4 [Beauveria bassiana ARSEF 2860]
BBA_08825	378	30.6	101.43	60.82	1.23	0.71	0	-7.04189	5.79e-33	8.05e-32	hypothetical protein BBA_08825 [Beauveria bassiana ARSEF 2860] &gt;EJP62283.1 hypothetical protein BBA_08825 [Beauveria bassiana ARSEF 2860]
BBA_04152	1731	0	1.07	0.47	0	0	0	-7.02611	2.68e-10	1.27e-09	Cytochrome P450 CYP504B10 [Beauveria bassiana ARSEF 2860] &gt;EJP66859.1 Cytochrome P450 CYP504B10 [Beauveria bassiana ARSEF 2860]
BBA_06159	2805	0.65	0.25	0	0	0	0	-7.02587	3.71e-10	1.74e-09	SAM domain-containing protein [Beauveria bassiana ARSEF 2860] &gt;EJP64984.1 SAM domain-containing protein [Beauveria bassiana ARSEF 2860]
BBA_00142	1122	0	0	2.27	0	0	0	-7.0254	3.71e-10	1.74e-09	glycosyltransferase family 62 [Beauveria bassiana ARSEF 2860] &gt;EJP70512.1 glycosyltransferase family 62 [Beauveria bassiana ARSEF 2860]
BBA_00140	1539	50.41	52.98	49.67	0.42	0	0.59	-7.01335	4.35e-43	9.49e-42	eukaryotic translation initiation factor 2 subunit gamma [Beauveria bassiana ARSEF 2860] &gt;EJP70510.1 eukaryotic translation initiation factor 2 subunit gamma [Beauveria bassiana ARSEF 2860]
BBA_06682	1194	369.57	396.97	418.96	3.74	2.29	2.54	-7.01111	3.06e-46	7.59e-45	hypothetical protein BBA_06682 [Beauveria bassiana ARSEF 2860] &gt;EJP64300.1 hypothetical protein BBA_06682 [Beauveria bassiana ARSEF 2860]
BBA_07891	1815	85.46	127.17	205.16	0	3.13	0	-7.00454	4.4e-45	1.05e-43	bZIP transcription factor [Beauveria bassiana ARSEF 2860] &gt;EJP63086.1 bZIP transcription factor [Beauveria bassiana ARSEF 2860]
BBA_08182	1284	0	1.88	5.5	0	0.05	0	-7.00205	3.27e-20	2.82e-19	FAD binding domain-containing protein [Beauveria bassiana ARSEF 2860] &gt;J4VWM7.1 RecName: Full=FAD-dependent monooxygenase OpS4; AltName: Full=Oosporein biosynthesis protein 4; Flags: Precursor &gt;EJP62795.1 FAD binding domain-containing protein [Beauveria bassiana ARSEF 2860]
BBA_07744	1428	0	0	1.68	0	0	0	-6.99678	5.16e-10	2.4e-09	FAD dependent oxidoreductase [Beauveria bassiana ARSEF 2860] &gt;EJP63350.1 FAD dependent oxidoreductase [Beauveria bassiana ARSEF 2860]
BBA_03692	960	1.05	0.78	0.9	0	0	0	-6.98179	5.16e-10	2.4e-09	ribosomal protein L4/L1 family protein [Beauveria bassiana ARSEF 2860] &gt;EJP67118.1 ribosomal protein L4/L1 family protein [Beauveria bassiana ARSEF 2860]
BBA_03765	327	13.6	0	0	0	0	0	-6.97355	7.2e-10	3.3e-09	thiamin biosynthesis protein (Thi-4) [Beauveria bassiana ARSEF 2860] &gt;EJP67191.1 thiamin biosynthesis protein (Thi-4) [Beauveria bassiana ARSEF 2860]
BBA_06812	3387	0.68	0	0	0	0	0	-6.97355	7.2e-10	3.3e-09	sphingosine-1-phosphate lyase [Beauveria bassiana ARSEF 2860] &gt;EJP64108.1 sphingosine-1-phosphate lyase [Beauveria bassiana ARSEF 2860]
BBA_04726	1089	210.99	223.14	179.72	2.5	0	1.96	-6.97293	3.28e-45	7.88e-44	ER membrane protein Wsc4, putative [Beauveria bassiana ARSEF 2860] &gt;EJP66233.1 ER membrane protein Wsc4, putative [Beauveria bassiana ARSEF 2860]
BBA_00891	1377	87.14	100.45	84.32	2	0	0	-6.97025	7.98e-44	1.79e-42	actin filament organization protein [Beauveria bassiana ARSEF 2860] &gt;EJP70022.1 actin filament organization protein [Beauveria bassiana ARSEF 2860]
BBA_02022	1725	94.92	64.99	85.12	0.65	0.28	0.81	-6.96702	2.79e-44	6.42e-43	hypothetical protein BBA_02022 [Beauveria bassiana ARSEF 2860] &gt;EJP68987.1 hypothetical protein BBA_02022 [Beauveria bassiana ARSEF 2860]
BBA_00470	1488	29.51	19.55	13.35	0.1	0.24	0.11	-6.9642	1.38e-37	2.32e-36	ATP-grasp enzyme-like protein [Beauveria bassiana ARSEF 2860] &gt;EJP70840.1 ATP-grasp enzyme-like protein [Beauveria bassiana ARSEF 2860]
BBA_08799	1575	0	29.35	22.45	0.39	0	0	-6.9583	2.09e-37	3.47e-36	hypothetical protein BBA_08799 [Beauveria bassiana ARSEF 2860] &gt;EJP62257.1 hypothetical protein BBA_08799 [Beauveria bassiana ARSEF 2860]
BBA_09971	738	46.55	47.37	58.12	0	0	1.09	-6.94617	6.85e-39	1.22e-37	ribosomal protein S10p/S20e [Beauveria bassiana ARSEF 2860] &gt;EJP61071.1 ribosomal protein S10p/S20e [Beauveria bassiana ARSEF 2860]
BBA_06458	1866	68.86	80.03	74.52	0.67	0	0.91	-6.93837	2.96e-44	6.8e-43	POT family protein [Beauveria bassiana ARSEF 2860] &gt;EJP64464.1 POT family protein [Beauveria bassiana ARSEF 2860]
BBA_02291	489	2.08	1.84	2.7	0	0	0	-6.9252	1.01e-09	4.56e-09	V-type ATPase [Beauveria bassiana ARSEF 2860] &gt;EJP69256.1 V-type ATPase [Beauveria bassiana ARSEF 2860]
BBA_06568	315	0	3.75	10.62	0	0	0	-6.9246	1.01e-09	4.56e-09	hypothetical protein BBA_06568 [Beauveria bassiana ARSEF 2860] &gt;EJP64574.1 hypothetical protein BBA_06568 [Beauveria bassiana ARSEF 2860]
BBA_01615	921	40.44	17.46	0	0.18	0	0.21	-6.92276	1.99e-33	2.8e-32	aquaporin-2 [Beauveria bassiana ARSEF 2860] &gt;EJP69650.1 aquaporin-2 [Beauveria bassiana ARSEF 2860]
BBA_02060	981	8.3	14.36	27.78	0	0	0.31	-6.91576	6.7e-34	9.63e-33	vacuolar protein sorting-associated protein 26 [Beauveria bassiana ARSEF 2860] &gt;EJP69025.1 vacuolar protein sorting-associated protein 26 [Beauveria bassiana ARSEF 2860]
BBA_08155	1083	34.43	28.84	34.18	0	0.41	0.32	-6.90662	3.03e-38	5.24e-37	PQ loop repeat family protein [Beauveria bassiana ARSEF 2860] &gt;EJP62950.1 PQ loop repeat family protein [Beauveria bassiana ARSEF 2860]
BBA_03106	966	496.17	386.16	321.83	2.89	2.59	3.97	-6.90334	3.71e-45	8.87e-44	xaa-pro dipeptidase [Beauveria bassiana ARSEF 2860] &gt;EJP68210.1 xaa-pro dipeptidase [Beauveria bassiana ARSEF 2860]
BBA_06216	2166	1.01	0.02	0	0	0	0	-6.899	1.42e-09	6.33e-09	Putative Zn(II)2Cys6 transcription factor [Beauveria bassiana ARSEF 2860] &gt;EJP64647.1 Putative Zn(II)2Cys6 transcription factor [Beauveria bassiana ARSEF 2860]
BBA_01805	1758	0.19	0	1.06	0	0	0	-6.89179	2e-09	8.81e-09	MFS transporter [Beauveria bassiana ARSEF 2860] &gt;EJP68770.1 MFS transporter [Beauveria bassiana ARSEF 2860]
BBA_00741	1200	31.19	25.46	30.95	0.69	0	0	-6.838	5.66e-38	9.68e-37	hypothetical protein BBA_00741 [Beauveria bassiana ARSEF 2860] &gt;EJP69872.1 hypothetical protein BBA_00741 [Beauveria bassiana ARSEF 2860]
BBA_03550	2175	0.98	0	0	0	0	0	-6.8342	4.03e-09	1.73e-08	ion channel protein [Beauveria bassiana ARSEF 2860] &gt;EJP67770.1 ion channel protein [Beauveria bassiana ARSEF 2860]
BBA_08247	1236	7.09	6.1	4.09	0.11	0	0	-6.81807	1.53e-26	1.67e-25	carboxypeptidase-like protein [Beauveria bassiana ARSEF 2860] &gt;EJP62860.1 carboxypeptidase-like protein [Beauveria bassiana ARSEF 2860]
BBA_00039	189	13.96	19.33	19.66	0	0	0	-6.81522	4.03e-09	1.73e-08	hypothetical protein BBA_00039 [Beauveria bassiana ARSEF 2860] &gt;EJP70409.1 hypothetical protein BBA_00039 [Beauveria bassiana ARSEF 2860]
BBA_05854	2013	0	0	1.01	0	0	0	-6.81182	4.03e-09	1.73e-08	putative phospholipase [Beauveria bassiana ARSEF 2860] &gt;EJP65084.1 putative phospholipase [Beauveria bassiana ARSEF 2860]
BBA_06975	2427	0	0	0.82	0	0	0	-6.81182	4.03e-09	1.73e-08	hypothetical protein BBA_06975 [Beauveria bassiana ARSEF 2860] &gt;EJP63970.1 hypothetical protein BBA_06975 [Beauveria bassiana ARSEF 2860]
BBA_06566	1653	0.57	0.32	0.44	0	0	0	-6.80984	4.03e-09	1.73e-08	ankyrin repeat protein [Beauveria bassiana ARSEF 2860] &gt;EJP64572.1 ankyrin repeat protein [Beauveria bassiana ARSEF 2860]
BBA_01456	315	645.94	579.14	447.2	2.58	8.04	9.41	-6.8078	7.79e-42	1.6e-40	hypothetical protein BBA_01456 [Beauveria bassiana ARSEF 2860] &gt;EJP69491.1 hypothetical protein BBA_01456 [Beauveria bassiana ARSEF 2860] &gt;OAA41215.1 hypothetical protein BBO_05751 [Cordyceps brongniartii RCEF 3172]
BBA_07479	1866	776.69	741.46	509.11	5.11	3.46	7.69	-6.80232	5.01e-45	1.19e-43	putative peptidylarginine deiminase [Beauveria bassiana ARSEF 2860] &gt;EJP63553.1 putative peptidylarginine deiminase [Beauveria bassiana ARSEF 2860]
BBA_05224	1260	9.41	9.53	7.12	0	0.15	0.07	-6.76622	2.96e-29	3.57e-28	protein phosphatase 2C [Beauveria bassiana ARSEF 2860] &gt;EJP65813.1 protein phosphatase 2C [Beauveria bassiana ARSEF 2860]
BBA_08259	1581	14.28	13.08	16.43	0	0	0.31	-6.76076	2.99e-36	4.79e-35	glycosyltransferase family 31 [Beauveria bassiana ARSEF 2860] &gt;EJP62872.1 glycosyltransferase family 31 [Beauveria bassiana ARSEF 2860]
BBA_05164	381	0	3.83	5.12	0	0	0	-6.75492	5.75e-09	2.45e-08	histone H4 [Beauveria bassiana ARSEF 2860] &gt;EJP65753.1 histone H4 [Beauveria bassiana ARSEF 2860]
BBA_05860	2130	86.15	79.81	59.09	1.64	0.24	0	-6.75077	9.31e-43	1.99e-41	putative exported protein [Beauveria bassiana ARSEF 2860] &gt;EJP65090.1 putative exported protein [Beauveria bassiana ARSEF 2860]
BBA_06029	726	2.25	0.64	0.47	0	0	0	-6.74162	8.25e-09	3.46e-08	carboxymuconolactone decarboxylase [Beauveria bassiana ARSEF 2860] &gt;EJP64854.1 carboxymuconolactone decarboxylase [Beauveria bassiana ARSEF 2860]
BBA_00012	309	4.03	246.45	220.29	2.52	2.35	1.12	-6.72	2.04e-35	3.16e-34	ATP synthase H chain [Beauveria bassiana ARSEF 2860] &gt;EJP70382.1 ATP synthase H chain [Beauveria bassiana ARSEF 2860]
BBA_08251	1272	0	0	1.56	0	0	0	-6.70949	1.19e-08	4.92e-08	amidohydrolase-like protein [Beauveria bassiana ARSEF 2860] &gt;EJP62864.1 amidohydrolase-like protein [Beauveria bassiana ARSEF 2860]
BBA_07490	1323	1.51	0	0	0	0	0	-6.67939	1.72e-08	7e-08	transmembrane alpha-helix domain-containing protein [Beauveria bassiana ARSEF 2860] &gt;EJP63564.1 transmembrane alpha-helix domain-containing protein [Beauveria bassiana ARSEF 2860]
BBA_04826	1434	89.45	117.69	116.09	1.05	0.5	1.29	-6.67439	2.72e-42	5.68e-41	aspartate-tRNA ligase [Beauveria bassiana ARSEF 2860] &gt;EJP66333.1 aspartate-tRNA ligase [Beauveria bassiana ARSEF 2860]
BBA_07767	7041	7.81	7.97	10.85	0.23	0	0	-6.67137	4.29e-40	8.18e-39	hypothetical protein BBA_07767 [Beauveria bassiana ARSEF 2860] &gt;EJP63373.1 hypothetical protein BBA_07767 [Beauveria bassiana ARSEF 2860]
BBA_00114	1281	159.38	110.76	98.64	1.86	0.83	0.68	-6.65855	6.25e-42	1.29e-40	hypothetical protein BBA_00114 [Beauveria bassiana ARSEF 2860] &gt;EJP70484.1 hypothetical protein BBA_00114 [Beauveria bassiana ARSEF 2860]
BBA_00300	2706	0	13.83	32.34	0	0.03	0.36	-6.6571	7e-39	1.25e-37	FoabaA-like protein [Beauveria bassiana ARSEF 2860] &gt;EJP70670.1 FoabaA-like protein [Beauveria bassiana ARSEF 2860]
BBA_01240	1497	25.9	50.39	64.45	0	0	1.18	-6.6562	1.02e-40	2.01e-39	LysR family regulatory protein [Beauveria bassiana ARSEF 2860] &gt;EJP69275.1 LysR family regulatory protein [Beauveria bassiana ARSEF 2860]
BBA_03449	1452	0.77	0	0.55	0	0	0	-6.65133	2.5e-08	1e-07	C6 zinc finger domain-containing protein [Beauveria bassiana ARSEF 2860] &gt;EJP67669.1 C6 zinc finger domain-containing protein [Beauveria bassiana ARSEF 2860]
BBA_01583	1998	0.95	0	0	0	0	0	-6.64624	2.5e-08	1e-07	metalloregulatory protein [Beauveria bassiana ARSEF 2860] &gt;EJP69618.1 metalloregulatory protein [Beauveria bassiana ARSEF 2860]
BBA_08405	399	0	8.34	0	0	0	0	-6.64571	1.19e-08	4.92e-08	hypothetical protein BBA_08405 [Beauveria bassiana ARSEF 2860] &gt;EJP62690.1 hypothetical protein BBA_08405 [Beauveria bassiana ARSEF 2860]
BBA_08918	2604	36.23	46.34	51.95	0.47	0.1	0.61	-6.63091	1.24e-41	2.54e-40	tetratricopeptide-like protein [Beauveria bassiana ARSEF 2860] &gt;EJP62121.1 tetratricopeptide-like protein [Beauveria bassiana ARSEF 2860]
BBA_07544	1113	951.25	698.47	631.66	9.01	5.32	7.18	-6.62982	2.2e-43	4.85e-42	zinc finger protein odd-paired-like (opl) [Beauveria bassiana ARSEF 2860] &gt;EJP63618.1 zinc finger protein odd-paired-like (opl) [Beauveria bassiana ARSEF 2860]
BBA_09575	930	1.79	0.01	0.37	0	0	0	-6.59237	3.66e-08	1.44e-07	hypothetical protein BBA_09575 [Beauveria bassiana ARSEF 2860] &gt;EJP61496.1 hypothetical protein BBA_09575 [Beauveria bassiana ARSEF 2860]
BBA_03020	546	33.13	53.94	46.09	0	0	1.21	-6.58556	9.84e-34	1.4e-32	NADH:ubiquinone oxidoreductase 20.1kD subunit [Beauveria bassiana ARSEF 2860] &gt;EJP68124.1 NADH:ubiquinone oxidoreductase 20.1kD subunit [Beauveria bassiana ARSEF 2860]
BBA_03821	2490	9.47	14.65	17.28	0	0.14	0.23	-6.58528	3.25e-37	5.38e-36	N,N-dimethylglycine oxidase [Beauveria bassiana ARSEF 2860] &gt;EJP67247.1 N,N-dimethylglycine oxidase [Beauveria bassiana ARSEF 2860]
BBA_03057	612	2.99	0.42	0.25	0	0	0	-6.57464	3.66e-08	1.44e-07	hypothetical protein BBA_03057 [Beauveria bassiana ARSEF 2860] &gt;EJP68161.1 hypothetical protein BBA_03057 [Beauveria bassiana ARSEF 2860]
BBA_02663	2361	0	0	6.72	0.07	0	0	-6.5669	1.48e-24	1.49e-23	2-dehydropantoate 2-reductase [Beauveria bassiana ARSEF 2860] &gt;EJP68661.1 2-dehydropantoate 2-reductase [Beauveria bassiana ARSEF 2860]
BBA_00373	1161	8.69	13.71	14.4	0	0	0.3	-6.55638	1.1e-31	1.46e-30	inosine-uridine preferring nucleoside hydrolase [Beauveria bassiana ARSEF 2860] &gt;EJP70743.1 inosine-uridine preferring nucleoside hydrolase [Beauveria bassiana ARSEF 2860]
BBA_07935	1179	0	1.82	0	0	0	0	-6.55096	3.66e-08	1.44e-07	hypothetical protein BBA_07935 [Beauveria bassiana ARSEF 2860] &gt;EJP63130.1 hypothetical protein BBA_07935 [Beauveria bassiana ARSEF 2860]
BBA_00986	1731	36	61.32	84.66	1.64	0	0.17	-6.5281	2.15e-40	4.17e-39	FYVE zinc finger protein [Beauveria bassiana ARSEF 2860] &gt;EJP70117.1 FYVE zinc finger protein [Beauveria bassiana ARSEF 2860]
BBA_02387	1665	43.26	51.37	51.98	0	0	1.34	-6.52667	4.2e-40	8.01e-39	2-methylcitrate dehydratase [Beauveria bassiana ARSEF 2860] &gt;EJP68385.1 2-methylcitrate dehydratase [Beauveria bassiana ARSEF 2860] &gt;KGQ10020.1 2-methylcitrate dehydratase [Beauveria bassiana D1-5]
BBA_02132	486	21.04	32.81	22.2	0.32	0.59	0	-6.52425	2.26e-27	2.54e-26	DUF985 domain protein [Beauveria bassiana ARSEF 2860] &gt;EJP69097.1 DUF985 domain protein [Beauveria bassiana ARSEF 2860]
BBA_02011	981	0.46	0.65	0.85	0	0	0	-6.51184	5.38e-08	2.09e-07	zinc finger protein Nv-ZicA [Beauveria bassiana ARSEF 2860] &gt;EJP68976.1 zinc finger protein Nv-ZicA [Beauveria bassiana ARSEF 2860]
BBA_06447	270	4.98	5.43	4.5	0	0	0	-6.50744	7.94e-08	3.03e-07	hypothetical protein BBA_06447 [Beauveria bassiana ARSEF 2860] &gt;EJP64453.1 hypothetical protein BBA_06447 [Beauveria bassiana ARSEF 2860]
BBA_05923	1770	11.76	11.37	15.94	0.07	0.16	0.13	-6.501	2.35e-34	3.45e-33	PXA domain-containing protein [Beauveria bassiana ARSEF 2860] &gt;EJP65153.1 PXA domain-containing protein [Beauveria bassiana ARSEF 2860]
BBA_05153	891	109.81	121.36	104.01	0	0	3.3	-6.49717	3.88e-40	7.41e-39	eukaryotic translation initiation factor 3 subunit G [Beauveria bassiana ARSEF 2860] &gt;EJP65742.1 eukaryotic translation initiation factor 3 subunit G [Beauveria bassiana ARSEF 2860]
BBA_08450	1248	18.75	15.37	12.34	0.08	0.25	0.14	-6.49648	1.68e-32	2.29e-31	glycerophosphoryl diester phosphodiesterase [Beauveria bassiana ARSEF 2860] &gt;EJP62539.1 glycerophosphoryl diester phosphodiesterase [Beauveria bassiana ARSEF 2860]
BBA_03555	921	36.61	34.44	37.95	0	0	1.03	-6.47089	2.36e-36	3.81e-35	ubiquinone/menaquinone biosynthesis methyltransferase [Beauveria bassiana ARSEF 2860] &gt;EJP67775.1 ubiquinone/menaquinone biosynthesis methyltransferase [Beauveria bassiana ARSEF 2860]
BBA_09040	1062	0.61	0.53	0.58	0	0	0	-6.45293	1.18e-07	4.41e-07	hypothetical protein BBA_09040 [Beauveria bassiana ARSEF 2860] &gt;EJP61992.1 hypothetical protein BBA_09040 [Beauveria bassiana ARSEF 2860]
BBA_04420	1581	1.03	2.78	5.91	0	0	0.08	-6.44952	1.71e-23	1.65e-22	mitochondrial integral membrane protein [Beauveria bassiana ARSEF 2860] &gt;EJP66480.1 mitochondrial integral membrane protein [Beauveria bassiana ARSEF 2860]
BBA_01239	1062	52.84	58.1	46.45	0	0	1.55	-6.43883	2.68e-38	4.64e-37	hypothetical protein BBA_01239 [Beauveria bassiana ARSEF 2860] &gt;EJP70370.1 hypothetical protein BBA_01239 [Beauveria bassiana ARSEF 2860]
BBA_08902	822	10.71	13.19	10.55	0.14	0.18	0.06	-6.43548	2.93e-27	3.29e-26	hypothetical protein BBA_08902 [Beauveria bassiana ARSEF 2860] &gt;EJP62105.1 hypothetical protein BBA_08902 [Beauveria bassiana ARSEF 2860]
BBA_08978	378	2.57	3.38	1.44	0	0	0	-6.43526	1.18e-07	4.41e-07	hypothetical protein BBA_08978 [Beauveria bassiana ARSEF 2860] &gt;EJP62054.1 hypothetical protein BBA_08978 [Beauveria bassiana ARSEF 2860]
BBA_10290	591	1.29	1.62	0.76	0	0	0	-6.43526	1.18e-07	4.41e-07	dopa 4,5-dioxygenase [Beauveria bassiana ARSEF 2860] &gt;EJP60763.1 dopa 4,5-dioxygenase [Beauveria bassiana ARSEF 2860]
BBA_00727	264	3.29	4.76	6.92	0	0	0	-6.42335	1.18e-07	4.41e-07	hypothetical protein BBA_00727 [Beauveria bassiana ARSEF 2860] &gt;EJP69858.1 hypothetical protein BBA_00727 [Beauveria bassiana ARSEF 2860]
BBA_07674	1926	6.07	12.51	7.91	0.27	0	0	-6.41055	3.41e-32	4.58e-31	Peptidase S33, tripeptidyl-peptidase [Beauveria bassiana ARSEF 2860] &gt;EJP63280.1 Peptidase S33, tripeptidyl-peptidase [Beauveria bassiana ARSEF 2860]
BBA_07283	1191	4.14	22.2	13.02	0	0	0.36	-6.39752	1.27e-31	1.68e-30	alcohol dehydrogenase GroES-like domain-containing protein [Beauveria bassiana ARSEF 2860] &gt;EJP63639.1 alcohol dehydrogenase GroES-like domain-containing protein [Beauveria bassiana ARSEF 2860]
BBA_07885	429	14.23	15.18	7.46	0	0.26	0.18	-6.38867	2.43e-20	2.11e-19	hypothetical protein BBA_07885 [Beauveria bassiana ARSEF 2860] &gt;EJP63080.1 hypothetical protein BBA_07885 [Beauveria bassiana ARSEF 2860]
BBA_03718	3489	1.71	1.19	1.17	0.04	0	0	-6.3766	4.55e-23	4.36e-22	glucose-methanol-choline oxidoreductase [Beauveria bassiana ARSEF 2860] &gt;EJP67144.1 glucose-methanol-choline oxidoreductase [Beauveria bassiana ARSEF 2860]
BBA_01962	768	155.2	175.9	157.11	2.45	1.74	1.6	-6.37266	2.93e-39	5.36e-38	hypothetical protein BBA_01962 [Beauveria bassiana ARSEF 2860] &gt;EJP68927.1 hypothetical protein BBA_01962 [Beauveria bassiana ARSEF 2860]
BBA_02890	696	0.56	1.46	0.82	0	0	0	-6.36889	1.76e-07	6.47e-07	hypothetical protein BBA_02890 [Beauveria bassiana ARSEF 2860] &gt;EJP67994.1 hypothetical protein BBA_02890 [Beauveria bassiana ARSEF 2860]
BBA_09559	516	80.81	87.33	63.75	1.04	0.91	1.01	-6.36463	6.41e-35	9.69e-34	reverse transcriptase [Beauveria bassiana ARSEF 2860] &gt;EJP61480.1 reverse transcriptase [Beauveria bassiana ARSEF 2860]
BBA_01859	663	0.15	0	2.51	0	0	0	-6.34371	3.98e-07	1.41e-06	hypothetical protein BBA_01859 [Beauveria bassiana ARSEF 2860] &gt;EJP68824.1 hypothetical protein BBA_01859 [Beauveria bassiana ARSEF 2860]
BBA_09663	168	0.38	13.3	46.02	0	0	0	-6.33597	2.64e-07	9.51e-07	ATP synthase F1 [Beauveria bassiana ARSEF 2860] &gt;EJP61367.1 ATP synthase F1 [Beauveria bassiana ARSEF 2860]
BBA_06950	1533	93.34	89.56	76.98	0	0	2.78	-6.32826	1.24e-39	2.32e-38	solute carrier family 25 member 42 [Beauveria bassiana ARSEF 2860] &gt;EJP64246.1 solute carrier family 25 member 42 [Beauveria bassiana ARSEF 2860] &gt;KGQ02981.1 putative carrier [Beauveria bassiana D1-5]
BBA_07395	2073	0.71	0	0	0	0	0	-6.30593	6.03e-07	2.1e-06	bud site selection protein [Beauveria bassiana ARSEF 2860] &gt;EJP63751.1 bud site selection protein [Beauveria bassiana ARSEF 2860]
BBA_04087	2067	12.24	11.39	7.9	0.04	0	0.26	-6.30013	1.12e-33	1.59e-32	F5/8 type C domain protein [Beauveria bassiana ARSEF 2860] &gt;EJP66794.1 F5/8 type C domain protein [Beauveria bassiana ARSEF 2860]
BBA_05398	1881	0	0.9	0	0	0	0	-6.28467	3.98e-07	1.41e-06	hypothetical protein BBA_05398 [Beauveria bassiana ARSEF 2860] &gt;EJP65529.1 hypothetical protein BBA_05398 [Beauveria bassiana ARSEF 2860]
BBA_03853	588	17.8	30.05	25.33	0.33	0.15	0.44	-6.27071	6.42e-29	7.66e-28	hypothetical protein BBA_03853 [Beauveria bassiana ARSEF 2860] &gt;EJP67279.1 hypothetical protein BBA_03853 [Beauveria bassiana ARSEF 2860]
BBA_10041	1119	187.22	290.07	308.06	1.14	7.35	1.38	-6.26371	1.68e-39	3.12e-38	hemolysin-III family protein [Beauveria bassiana ARSEF 2860] &gt;EJP61005.1 hemolysin-III family protein [Beauveria bassiana ARSEF 2860]
BBA_09702	798	27.46	46.62	27.92	0	1.49	0	-6.25436	3.84e-32	5.14e-31	adenylate kinase [Beauveria bassiana ARSEF 2860] &gt;EJP61357.1 adenylate kinase [Beauveria bassiana ARSEF 2860]
BBA_06899	1110	0.21	0.58	0.67	0	0	0	-6.25213	6.03e-07	2.1e-06	Fe3+ ABC transporter periplasmic protein [Beauveria bassiana ARSEF 2860] &gt;EJP64195.1 Fe3+ ABC transporter periplasmic protein [Beauveria bassiana ARSEF 2860]
BBA_03213	1167	86.64	121.28	144.69	1.22	1.92	1.25	-6.24594	1.71e-38	2.99e-37	putative aspartic protease [Beauveria bassiana ARSEF 2860] &gt;EJP67433.1 putative aspartic protease [Beauveria bassiana ARSEF 2860]
BBA_04743	1038	23.68	19.69	14.07	0.48	0.25	0	-6.24159	1.8e-31	2.35e-30	fusicoccadiene synthase [Beauveria bassiana ARSEF 2860] &gt;EJP66250.1 fusicoccadiene synthase [Beauveria bassiana ARSEF 2860]
BBA_09677	588	2.15	0	0.79	0	0	0	-6.2403	9.21e-07	3.14e-06	hypothetical protein BBA_09677 [Beauveria bassiana ARSEF 2860] &gt;EJP61381.1 hypothetical protein BBA_09677 [Beauveria bassiana ARSEF 2860]
BBA_02629	1233	1.54	1.11	1.96	0	0	0.04	-6.24008	5.69e-15	3.73e-14	Putative conidiospore surface protein [Beauveria bassiana ARSEF 2860] &gt;EJP68627.1 Putative conidiospore surface protein [Beauveria bassiana ARSEF 2860]
BBA_04315	2235	17.03	16.83	20.45	0	0	0.59	-6.23739	2.2e-36	3.56e-35	fibroin-3 related protein [Beauveria bassiana ARSEF 2860] &gt;EJP67022.1 fibroin-3 related protein [Beauveria bassiana ARSEF 2860]
BBA_01218	3834	0.64	3.39	8.88	0.16	0	0	-6.23477	1.11e-31	1.46e-30	putative histidine kinase NIK1p [Beauveria bassiana ARSEF 2860] &gt;EJP70349.1 putative histidine kinase NIK1p [Beauveria bassiana ARSEF 2860]
BBA_06181	3606	3.44	6.04	5.84	0.13	0.06	0	-6.23332	8.14e-32	1.08e-30	ubiquitin conjugating enzyme, putative [Beauveria bassiana ARSEF 2860] &gt;EJP65006.1 ubiquitin conjugating enzyme, putative [Beauveria bassiana ARSEF 2860]
BBA_00083	411	286.93	69.35	166.44	5.72	0.57	1.57	-6.22672	3.83e-36	6.12e-35	hypothetical protein BBA_00083 [Beauveria bassiana ARSEF 2860] &gt;EJP70453.1 hypothetical protein BBA_00083 [Beauveria bassiana ARSEF 2860]
BBA_08952	1341	0	1.27	0	0	0	0	-6.22537	6.03e-07	2.1e-06	nuclear protein Qri2/Nse4 [Beauveria bassiana ARSEF 2860] &gt;EJP62155.1 nuclear protein Qri2/Nse4 [Beauveria bassiana ARSEF 2860]
BBA_06116	735	2.23	0	0	0	0	0	-6.21746	9.21e-07	3.14e-06	CAP22 protein [Beauveria bassiana ARSEF 2860] &gt;EJP64941.1 CAP22 protein [Beauveria bassiana ARSEF 2860]
BBA_05808	804	551.04	702.22	733.89	0	0	25.43	-6.21439	9.63e-40	1.81e-38	cell wall protein [Beauveria bassiana ARSEF 2860] &gt;EJP65038.1 cell wall protein [Beauveria bassiana ARSEF 2860] &gt;KGQ12406.1 hypothetical protein BBAD15_g1833 [Beauveria bassiana D1-5]
BBA_10171	330	1316.69	1468.95	1468.98	20.13	30.73	25.16	-6.20565	4.54e-39	8.23e-38	hypothetical protein BBA_10171 [Beauveria bassiana ARSEF 2860] &gt;EJP60871.1 hypothetical protein BBA_10171 [Beauveria bassiana ARSEF 2860] &gt;KGQ03382.1 hypothetical protein BBAD15_g11408 [Beauveria bassiana D1-5]
BBA_06317	1047	460	430.46	297.93	7.49	1.64	6.01	-6.19265	2.39e-39	4.39e-38	chitinase-like protein [Beauveria bassiana ARSEF 2860] &gt;ADO63821.1 chitinase [Beauveria bassiana] &gt;EJP64748.1 chitinase-like protein [Beauveria bassiana ARSEF 2860] &gt;AIT18882.1 chitinase [Beauveria bassiana]
BBA_01677	1071	156.61	226.15	198.18	0	0	7.2	-6.18543	5.34e-39	9.61e-38	D-isomer specific 2-hydroxyacid dehydrogenase [Beauveria bassiana ARSEF 2860] &gt;EJP69712.1 D-isomer specific 2-hydroxyacid dehydrogenase [Beauveria bassiana ARSEF 2860]
BBA_05460	2214	0.2	0	0.38	0	0	0	-6.17616	1.41e-06	4.74e-06	NADH-ubiquinone oxidoreductase 78 kDa subunit [Beauveria bassiana ARSEF 2860] &gt;EJP65591.1 NADH-ubiquinone oxidoreductase 78 kDa subunit [Beauveria bassiana ARSEF 2860]
BBA_05026	2457	19.56	16.33	9.59	0	0.46	0.12	-6.17053	1.98e-34	2.92e-33	SPOC domain-containing protein [Beauveria bassiana ARSEF 2860] &gt;EJP66055.1 SPOC domain-containing protein [Beauveria bassiana ARSEF 2860]
BBA_07256	2712	0	0	0.47	0	0	0	-6.15443	1.41e-06	4.74e-06	secretory pathway protein Sec39 [Beauveria bassiana ARSEF 2860] &gt;EJP63932.1 secretory pathway protein Sec39 [Beauveria bassiana ARSEF 2860]
BBA_08242	945	0.64	0.37	0.55	0	0	0	-6.15276	1.41e-06	4.74e-06	glycoside hydrolase family 43 protein [Beauveria bassiana ARSEF 2860] &gt;EJP62855.1 glycoside hydrolase family 43 protein [Beauveria bassiana ARSEF 2860]
BBA_01118	546	223.4	378.34	313.48	5.92	2.48	5.14	-6.15075	6.43e-38	1.1e-36	hypothetical protein BBA_01118 [Beauveria bassiana ARSEF 2860] &gt;EJP70249.1 hypothetical protein BBA_01118 [Beauveria bassiana ARSEF 2860]
BBA_03881	639	4.71	5.61	13.91	0	0.42	0	-6.1413	1.22e-20	1.07e-19	Ubiquitin subgroup [Beauveria bassiana ARSEF 2860] &gt;EJP67307.1 Ubiquitin subgroup [Beauveria bassiana ARSEF 2860] &gt;KXT02684.1 hypothetical protein AC578_1151 [Mycosphaerella eumusae]
BBA_07478	1170	1909.62	1343.9	861.62	21.59	12.79	19.54	-6.1385	2.01e-39	3.71e-38	Pfs domain protein [Beauveria bassiana ARSEF 2860] &gt;EJP63552.1 Pfs domain protein [Beauveria bassiana ARSEF 2860]
BBA_04909	1086	0	0	1.25	0	0	0	-6.10124	2.18e-06	7.17e-06	hypothetical protein BBA_04909 [Beauveria bassiana ARSEF 2860] &gt;EJP65938.1 hypothetical protein BBA_04909 [Beauveria bassiana ARSEF 2860]
BBA_04368	1911	23.03	31.07	41.1	0	1.36	0	-6.09185	2.73e-35	4.2e-34	ANTH domain-containing protein [Beauveria bassiana ARSEF 2860] &gt;EJP66428.1 ANTH domain-containing protein [Beauveria bassiana ARSEF 2860]
BBA_06690	1602	0.3	6.03	7.97	0.18	0	0	-6.0874	1.17e-25	1.22e-24	GLE1-like protein [Beauveria bassiana ARSEF 2860] &gt;EJP64308.1 GLE1-like protein [Beauveria bassiana ARSEF 2860]
BBA_09485	1809	9.84	8.8	11.55	0.3	0	0.1	-6.08361	5.26e-31	6.77e-30	only prolin and serin are matching in the corresponding protein [Beauveria bassiana ARSEF 2860] &gt;EJP61575.1 only prolin and serin are matching in the corresponding protein [Beauveria bassiana ARSEF 2860]
BBA_01765	1524	0.85	0	0	0	0	0.01	-6.07314	3.4e-06	1.09e-05	autophagy protein Apg6 [Beauveria bassiana ARSEF 2860] &gt;EJP69800.1 autophagy protein Apg6 [Beauveria bassiana ARSEF 2860]
BBA_04615	534	187.11	164.28	112.37	3.08	0.52	3.44	-6.07151	5.68e-36	8.97e-35	hypothetical protein BBA_04615 [Beauveria bassiana ARSEF 2860] &gt;EJP66675.1 hypothetical protein BBA_04615 [Beauveria bassiana ARSEF 2860]
BBA_00143	978	0.2	0.4	0.84	0	0	0	-6.06907	2.18e-06	7.17e-06	ubiquitin-conjugating enzyme [Beauveria bassiana ARSEF 2860] &gt;EJP70513.1 ubiquitin-conjugating enzyme [Beauveria bassiana ARSEF 2860]
BBA_09922	1743	456.01	465.24	397.61	7.61	4.45	5.99	-6.04915	2.25e-38	3.9e-37	hypothetical protein BBA_09922 [Beauveria bassiana ARSEF 2860] &gt;EJP61117.1 hypothetical protein BBA_09922 [Beauveria bassiana ARSEF 2860]
BBA_09037	1041	16.59	16.63	10.65	0	0.72	0	-6.04724	9.79e-29	1.16e-27	C-x8-C-x5-C-x3-H type zinc finger protein [Beauveria bassiana ARSEF 2860] &gt;EJP61989.1 C-x8-C-x5-C-x3-H type zinc finger protein [Beauveria bassiana ARSEF 2860]
BBA_02381	1239	361.7	367.17	258.5	6.31	1.7	5.78	-6.04287	4.34e-38	7.45e-37	putative endochitinase CHI2 [Beauveria bassiana ARSEF 2860] &gt;EJP68379.1 putative endochitinase CHI2 [Beauveria bassiana ARSEF 2860] &gt;AIT18883.1 chitinase [Beauveria bassiana]
BBA_02464	1317	4.58	3.65	1.11	0	0	0.09	-6.04177	2.06e-20	1.8e-19	hypothetical protein BBA_02464 [Beauveria bassiana ARSEF 2860] &gt;EJP68462.1 hypothetical protein BBA_02464 [Beauveria bassiana ARSEF 2860]
BBA_06612	1530	0.46	0.22	0.16	0	0	0	-6.03458	3.4e-06	1.09e-05	hypothetical protein BBA_06612 [Beauveria bassiana ARSEF 2860] &gt;EJP64618.1 hypothetical protein BBA_06612 [Beauveria bassiana ARSEF 2860]
BBA_02832	2130	4.59	4.61	7.39	0.23	0	0	-6.03333	1.8e-28	2.1e-27	elongation factor Tu GTP binding domain-containing protein [Beauveria bassiana ARSEF 2860] &gt;EJP67936.1 elongation factor Tu GTP binding domain-containing protein [Beauveria bassiana ARSEF 2860]
BBA_02718	1800	23.18	13.71	14.27	0.09	0.5	0.13	-6.02483	1.38e-32	1.88e-31	SKIP/SNW domain-containing protein [Beauveria bassiana ARSEF 2860] &gt;EJP68716.1 SKIP/SNW domain-containing protein [Beauveria bassiana ARSEF 2860]
BBA_00680	1344	0.94	0	0	0	0	0	-6.02148	5.32e-06	1.66e-05	oligomeric Golgi complex subunit 5 [Beauveria bassiana ARSEF 2860] &gt;EJP71050.1 oligomeric Golgi complex subunit 5 [Beauveria bassiana ARSEF 2860] &gt;KGQ09407.1 oligomeric complex subunit 5 [Beauveria bassiana D1-5]
BBA_04116	2250	0	42.52	57.94	0	0	1.33	-6.0158	1.57e-36	2.55e-35	fork head domain-containing protein [Beauveria bassiana ARSEF 2860] &gt;EJP66823.1 fork head domain-containing protein [Beauveria bassiana ARSEF 2860]
BBA_00325	294	6.27	1.86	0.56	0	0	0	-6.01493	5.32e-06	1.66e-05	ribosomal protein L36 [Beauveria bassiana ARSEF 2860] &gt;EJP70695.1 ribosomal protein L36 [Beauveria bassiana ARSEF 2860]
BBA_09690	552	1.42	0.15	1.24	0	0	0	-6.01242	5.32e-06	1.66e-05	hypothetical protein BBA_09690 [Beauveria bassiana ARSEF 2860] &gt;EJP61345.1 hypothetical protein BBA_09690 [Beauveria bassiana ARSEF 2860]												0.015625
BBA_09898	1224	19.48	21.67	21.68	0.4	0	0.45	-5.99655	1.54e-32	2.1e-31	FluG domain-containing protein [Beauveria bassiana ARSEF 2860] &gt;EJP61152.1 FluG domain-containing protein [Beauveria bassiana ARSEF 2860]
BBA_01198	297	4.91	0	2.84	0	0	0	-5.99595	5.32e-06	1.66e-05	DOM34-interacting protein [Beauveria bassiana ARSEF 2860] &gt;EJP70329.1 DOM34-interacting protein [Beauveria bassiana ARSEF 2860] &gt;KGQ10408.1 U6 snRNA-associated Sm-like protein LSm2 [Beauveria bassiana D1-5]
BBA_02307	774	66.07	76.47	72.14	3.25	0	0	-5.99518	1.31e-34	1.95e-33	putative adenylate kinase [Beauveria bassiana ARSEF 2860] &gt;EJP69272.1 putative adenylate kinase [Beauveria bassiana ARSEF 2860]
BBA_04987	1059	318.99	851.85	3216.31	5.33	10.31	50.31	-5.98913	3.92e-38	6.74e-37	hypothetical protein BBA_04987 [Beauveria bassiana ARSEF 2860] &gt;EJP66016.1 hypothetical protein BBA_04987 [Beauveria bassiana ARSEF 2860]
BBA_04523	1083	0	0	1.14	0	0	0	-5.98851	5.32e-06	1.66e-05	mitochondrial oxaloacetate transport protein [Beauveria bassiana ARSEF 2860] &gt;EJP66583.1 mitochondrial oxaloacetate transport protein [Beauveria bassiana ARSEF 2860]
BBA_05092	1158	190.04	280.69	415.99	5.4	4	3.92	-5.97942	1.95e-37	3.24e-36	SWIRM domain-containing protein [Beauveria bassiana ARSEF 2860] &gt;EJP66121.1 SWIRM domain-containing protein [Beauveria bassiana ARSEF 2860]
BBA_04828	1599	46.25	40.08	31.28	0.77	0.3	0.59	-5.97431	2.66e-35	4.1e-34	vacuolar basic amino acid transporter 1 [Beauveria bassiana ARSEF 2860] &gt;EJP66335.1 vacuolar basic amino acid transporter 1 [Beauveria bassiana ARSEF 2860]
BBA_08283	942	4.41	1.94	2.85	0	0.13	0	-5.94453	1.95e-16	1.38e-15	hypothetical protein BBA_08283 [Beauveria bassiana ARSEF 2860] &gt;EJP62738.1 hypothetical protein BBA_08283 [Beauveria bassiana ARSEF 2860]
BBA_01059	333	3.59	0	2.49	0	0	0	-5.94385	8.39e-06	2.55e-05	PHF5-like protein [Beauveria bassiana ARSEF 2860] &gt;EJP70190.1 PHF5-like protein [Beauveria bassiana ARSEF 2860]
BBA_09141	828	2052.65	1463.66	1316.44	24.55	22.35	29	-5.94154	1.09e-37	1.85e-36	hypothetical protein BBA_09141 [Beauveria bassiana ARSEF 2860] &gt;EJP61889.1 hypothetical protein BBA_09141 [Beauveria bassiana ARSEF 2860]
BBA_01444	2319	11.02	4.15	6.21	0.3	0	0	-5.93943	5.78e-30	7.14e-29	dihydrouridine synthase [Beauveria bassiana ARSEF 2860] &gt;EJP69479.1 dihydrouridine synthase [Beauveria bassiana ARSEF 2860]
BBA_08335	1575	2.2	2.92	6.22	0	0.2	0	-5.93674	7.99e-23	7.59e-22	hypothetical protein BBA_08335 [Beauveria bassiana ARSEF 2860] &gt;EJP62620.1 hypothetical protein BBA_08335 [Beauveria bassiana ARSEF 2860]
BBA_03939	1695	127.5	151.96	196.65	0.05	0	6.82	-5.93247	4.29e-37	7.06e-36	hexose transporter [Beauveria bassiana ARSEF 2860] &gt;EJP67365.1 hexose transporter [Beauveria bassiana ARSEF 2860]
BBA_06469	627	0	0	2.2	0	0	0	-5.92861	8.39e-06	2.55e-05	exosome component EXOSC1/CSL4 [Beauveria bassiana ARSEF 2860] &gt;EJP64475.1 exosome component EXOSC1/CSL4 [Beauveria bassiana ARSEF 2860]
BBA_04226	492	320.81	346.92	325.53	3.63	7.8	6.64	-5.92682	5.12e-36	8.1e-35	40S ribosomal protein S15 [Beauveria bassiana ARSEF 2860] &gt;EJP66933.1 40S ribosomal protein S15 [Beauveria bassiana ARSEF 2860] &gt;KGQ12754.1 40S ribosomal protein S15 [Beauveria bassiana D1-5]
BBA_03844	357	51.04	78.51	72.87	3.13	0	0.73	-5.91908	6.7e-29	7.98e-28	ribosomal protein S6 [Beauveria bassiana ARSEF 2860] &gt;EJP67270.1 ribosomal protein S6 [Beauveria bassiana ARSEF 2860] &gt;KGQ04785.1 37S ribosomal protein MRP17 [Beauveria bassiana D1-5]
BBA_06045	540	36.61	26.76	22.75	0	0	1.29	-5.91739	3.9e-28	4.51e-27	hypothetical protein BBA_06045 [Beauveria bassiana ARSEF 2860] &gt;EJP64870.1 hypothetical protein BBA_06045 [Beauveria bassiana ARSEF 2860] &gt;KGQ11563.1 hypothetical protein BBAD15_g2706 [Beauveria bassiana D1-5]
BBA_07484	2100	87.87	80.83	99.85	2.89	1.18	0	-5.91728	2.06e-36	3.34e-35	hypothetical protein BBA_07484 [Beauveria bassiana ARSEF 2860] &gt;EJP63558.1 hypothetical protein BBA_07484 [Beauveria bassiana ARSEF 2860]
BBA_00134	477	3.27	0	0	0	0	0	-5.91198	1.33e-05	3.95e-05	mitochondrial ribosomal protein MRPL25 [Beauveria bassiana ARSEF 2860] &gt;EJP70504.1 mitochondrial ribosomal protein MRPL25 [Beauveria bassiana ARSEF 2860]
BBA_06633	489	1.95	6.26	4.18	0.16	0	0	-5.90911	5.34e-13	3.07e-12	Phosphoesterase family protein [Beauveria bassiana ARSEF 2860] &gt;EJP64251.1 Phosphoesterase family protein [Beauveria bassiana ARSEF 2860]
BBA_00539	264	2.36	0	7.51	0	0	0	-5.90907	8.39e-06	2.55e-05	Protein of unknown function DUF1748 [Beauveria bassiana ARSEF 2860] &gt;EJP70909.1 Protein of unknown function DUF1748 [Beauveria bassiana ARSEF 2860]
BBA_06266	1491	1.05	0.85	1.05	0	0	0.03	-5.90249	6.75e-13	3.85e-12	Cytochrome P450 CYP570H1 [Beauveria bassiana ARSEF 2860] &gt;EJP64697.1 Cytochrome P450 CYP570H1 [Beauveria bassiana ARSEF 2860]
BBA_05414	336	912.6	1442.37	1198.46	0	60.82	18.76	-5.89621	2.73e-36	4.38e-35	60S ribosomal protein L30 [Beauveria bassiana ARSEF 2860] &gt;EJP65545.1 60S ribosomal protein L30 [Beauveria bassiana ARSEF 2860] &gt;KGQ08628.1 60S ribosomal protein L30 [Beauveria bassiana D1-5]
BBA_08066	1101	58.36	85.23	79.58	0	3.87	0	-5.86526	3.47e-34	5.05e-33	ribosomal protein L2 [Beauveria bassiana ARSEF 2860] &gt;EJP63055.1 ribosomal protein L2 [Beauveria bassiana ARSEF 2860]
BBA_00916	429	11.19	26.25	18.36	0.13	0	0.67	-5.84808	3.98e-23	3.82e-22	hypothetical protein BBA_00916 [Beauveria bassiana ARSEF 2860] &gt;EJP70047.1 hypothetical protein BBA_00916 [Beauveria bassiana ARSEF 2860]
BBA_08969	921	48.24	45.04	47.51	2.35	0	0	-5.83939	5.77e-33	8.04e-32	hypothetical protein BBA_08969 [Beauveria bassiana ARSEF 2860] &gt;EJP62045.1 hypothetical protein BBA_08969 [Beauveria bassiana ARSEF 2860]
BBA_07084	693	81.7	76.45	94.42	1.53	0	2.61	-5.83442	5.41e-34	7.82e-33	Isochorismatase-like protein [Beauveria bassiana ARSEF 2860] &gt;EJP64079.1 Isochorismatase-like protein [Beauveria bassiana ARSEF 2860]
BBA_01578	708	49.96	61.66	52.2	0	3.12	0	-5.83181	1.73e-31	2.27e-30	thermoresistant glucokinase family carbohydrate kinase [Beauveria bassiana ARSEF 2860] &gt;EJP69613.1 thermoresistant glucokinase family carbohydrate kinase [Beauveria bassiana ARSEF 2860]
BBA_09480	498	0.89	1.08	1.05	0	0	0	-5.82254	1.33e-05	3.95e-05	hypothetical protein BBA_09480 [Beauveria bassiana ARSEF 2860] &gt;EJP61570.1 hypothetical protein BBA_09480 [Beauveria bassiana ARSEF 2860]
BBA_00883	1527	100.89	76.6	95.86	0	4.65	0	-5.80611	6.54e-35	9.87e-34	cyclopropane-fatty-acyl-phospholipid synthase [Beauveria bassiana ARSEF 2860] &gt;EJP70014.1 cyclopropane-fatty-acyl-phospholipid synthase [Beauveria bassiana ARSEF 2860]
BBA_02372	819	39.34	58.01	58.63	0	0	2.47	-5.79947	3.05e-33	4.28e-32	WW domain binding protein 11 [Beauveria bassiana ARSEF 2860] &gt;EJP68370.1 WW domain binding protein 11 [Beauveria bassiana ARSEF 2860]
BBA_09651	450	56.1	62.77	57.6	0	3.92	0	-5.7981	1.11e-28	1.3e-27	ubiquitin-conjugating enzyme [Beauveria bassiana ARSEF 2860] &gt;EJP61408.1 ubiquitin-conjugating enzyme [Beauveria bassiana ARSEF 2860]
BBA_03611	417	3.71	0	0	0	0	0	-5.79304	2.13e-05	6.13e-05	Gim complex component GIM3-like protein [Beauveria bassiana ARSEF 2860] &gt;EJP67831.1 Gim complex component GIM3-like protein [Beauveria bassiana ARSEF 2860]
BBA_06416	1431	14.34	6.36	5.36	0.18	0.04	0.18	-5.79048	7.87e-28	8.98e-27	membrane transporter [Beauveria bassiana ARSEF 2860] &gt;EJP64422.1 membrane transporter [Beauveria bassiana ARSEF 2860]
BBA_06061	801	0	0.65	0.86	0	0	0	-5.78652	1.33e-05	3.95e-05	HEAT repeat protein [Beauveria bassiana ARSEF 2860] &gt;EJP64886.1 HEAT repeat protein [Beauveria bassiana ARSEF 2860]
BBA_03988	486	56.2	73.8	66.59	1.61	0.32	1.74	-5.77532	9.03e-31	1.15e-29	hypothetical protein BBA_03988 [Beauveria bassiana ARSEF 2860] &gt;EJP67414.1 hypothetical protein BBA_03988 [Beauveria bassiana ARSEF 2860]
BBA_08702	1080	0.69	0.13	0.19	0	0	0	-5.7649	2.13e-05	6.13e-05	hypothetical protein BBA_08702 [Beauveria bassiana ARSEF 2860] &gt;EJP62376.1 hypothetical protein BBA_08702 [Beauveria bassiana ARSEF 2860]
BBA_04371	1716	10.82	6.65	5.41	0	0.21	0.16	-5.76409	9.17e-28	1.04e-26	MFS multidrug transporter, putative [Beauveria bassiana ARSEF 2860] &gt;EJP66431.1 MFS multidrug transporter, putative [Beauveria bassiana ARSEF 2860]
BBA_08623	318	986.44	447.59	402.32	0	0	43.66	-5.75328	6.84e-35	1.03e-33	hypothetical protein BBA_08623 [Beauveria bassiana ARSEF 2860] &gt;EJP62402.1 hypothetical protein BBA_08623 [Beauveria bassiana ARSEF 2860]
BBA_09307	1083	491.86	656.39	535.68	7.33	10.91	11.29	-5.74642	1.06e-35	1.65e-34	acidic chitinase [Beauveria bassiana ARSEF 2860] &gt;EJP61745.1 acidic chitinase [Beauveria bassiana ARSEF 2860]
BBA_09231	2511	0.29	0	0.09	0	0	0	-5.74641	3.44e-05	9.62e-05	hypothetical protein BBA_09231 [Beauveria bassiana ARSEF 2860] &gt;EJP61811.1 hypothetical protein BBA_09231 [Beauveria bassiana ARSEF 2860]
BBA_01131	690	55.58	130.88	144.49	1.48	1.7	2.97	-5.74607	1.13e-33	1.61e-32	hypothetical protein BBA_01131 [Beauveria bassiana ARSEF 2860] &gt;EJP70262.1 hypothetical protein BBA_01131 [Beauveria bassiana ARSEF 2860]
BBA_03630	750	0.86	0.61	0.15	0	0	0	-5.73684	3.44e-05	9.62e-05	hypothetical protein BBA_03630 [Beauveria bassiana ARSEF 2860] &gt;EJP67056.1 hypothetical protein BBA_03630 [Beauveria bassiana ARSEF 2860]
BBA_10356	1884	0	0	0.51	0	0	0	-5.73213	3.44e-05	9.62e-05	reverse transcriptase [Beauveria bassiana ARSEF 2860] &gt;EJP60696.1 reverse transcriptase [Beauveria bassiana ARSEF 2860]
BBA_07369	1431	86.55	57.55	114.59	0	1.04	3.34	-5.73107	1.02e-34	1.53e-33	peptidase S1 and S6, chymotrypsin/Hap [Beauveria bassiana ARSEF 2860] &gt;EJP63725.1 peptidase S1 and S6, chymotrypsin/Hap [Beauveria bassiana ARSEF 2860]
BBA_06259	237	4.31	2.37	5.14	0	0	0	-5.72752	3.44e-05	9.62e-05	hypothetical protein BBA_06259 [Beauveria bassiana ARSEF 2860] &gt;EJP64690.1 hypothetical protein BBA_06259 [Beauveria bassiana ARSEF 2860]
BBA_09352	1470	0	8.44	9.55	0.31	0	0	-5.7232	2.45e-25	2.52e-24	MFS allantoate transporter, putative [Beauveria bassiana ARSEF 2860] &gt;EJP61711.1 MFS allantoate transporter, putative [Beauveria bassiana ARSEF 2860]
BBA_02955	1686	51.68	50.42	55.93	0.91	0.47	1.31	-5.72167	3.63e-34	5.28e-33	scd2/ral3 [Beauveria bassiana ARSEF 2860] &gt;EJP68059.1 scd2/ral3 [Beauveria bassiana ARSEF 2860]
BBA_02861	975	0	33.69	28.58	0	0	1.01	-5.72132	3.94e-30	4.92e-29	Cell division control protein 2 [Beauveria bassiana ARSEF 2860] &gt;EJP67965.1 Cell division control protein 2 [Beauveria bassiana ARSEF 2860] &gt;KGQ07924.1 Cyclin-dependent kinase 1 [Beauveria bassiana D1-5]
BBA_03999	999	168.25	157.84	134.46	3.41	3.15	1.8	-5.70909	1.71e-34	2.54e-33	hypothetical protein BBA_03999 [Beauveria bassiana ARSEF 2860] &gt;EJP66706.1 hypothetical protein BBA_03999 [Beauveria bassiana ARSEF 2860]
BBA_09874	468	25.08	51.76	32.36	0	2.52	0	-5.70872	4.35e-26	4.65e-25	ribosomal protein L11 [Beauveria bassiana ARSEF 2860] &gt;EJP61172.1 ribosomal protein L11 [Beauveria bassiana ARSEF 2860]
BBA_02126	867	11.17	12.16	12.71	0.14	0.14	0.33	-5.67849	2.05e-25	2.11e-24	fumarylacetoacetate hydrolase [Beauveria bassiana ARSEF 2860] &gt;EJP69091.1 fumarylacetoacetate hydrolase [Beauveria bassiana ARSEF 2860]
BBA_02519	4356	0	0	0.2	0	0	0	-5.66012	5.59e-05	0.000151515	kelch repeat-containing protein [Beauveria bassiana ARSEF 2860] &gt;EJP68517.1 kelch repeat-containing protein [Beauveria bassiana ARSEF 2860]
BBA_02846	894	0	1.4	0	0	0	0	-5.64511	3.44e-05	9.62e-05	mitochondrial 2-oxodicarboxylate carrier 1 [Beauveria bassiana ARSEF 2860] &gt;EJP67950.1 mitochondrial 2-oxodicarboxylate carrier 1 [Beauveria bassiana ARSEF 2860]
BBA_05317	2550	10.5	8.8	13.79	0.47	0.13	0	-5.63592	1.28e-30	1.62e-29	Cutinase transcription factor 1 alpha [Beauveria bassiana ARSEF 2860] &gt;EJP65906.1 Cutinase transcription factor 1 alpha [Beauveria bassiana ARSEF 2860]
BBA_01003	2130	67.49	61.73	61.33	0	1.44	1.96	-5.63557	6.42e-34	9.24e-33	subtilase-like protein [Beauveria bassiana ARSEF 2860] &gt;EJP70134.1 subtilase-like protein [Beauveria bassiana ARSEF 2860]
BBA_07657	1296	39.96	90.32	176.43	0.99	1.63	3.17	-5.62079	8.37e-34	1.2e-32	inositol polyphosphate multikinase [Beauveria bassiana ARSEF 2860] &gt;EJP63481.1 inositol polyphosphate multikinase [Beauveria bassiana ARSEF 2860]
BBA_09764	1857	73.42	84.75	117.38	1.45	3.8	0	-5.61617	8.9e-34	1.27e-32	homeobox domain-containing protein [Beauveria bassiana ARSEF 2860] &gt;EJP61289.1 homeobox domain-containing protein [Beauveria bassiana ARSEF 2860]
BBA_06187	564	17.45	10.45	9.96	0.64	0.16	0	-5.59604	7.24e-22	6.65e-21	hypothetical protein BBA_06187 [Beauveria bassiana ARSEF 2860] &gt;EJP65012.1 hypothetical protein BBA_06187 [Beauveria bassiana ARSEF 2860]
BBA_01891	531	300.04	262.06	196.27	5.51	3.99	7.07	-5.58857	2.63e-33	3.7e-32	hypothetical protein BBA_01891 [Beauveria bassiana ARSEF 2860] &gt;EJP68856.1 hypothetical protein BBA_01891 [Beauveria bassiana ARSEF 2860]
BBA_05250	1404	43.43	51.26	40.24	2.14	0	0.42	-5.58758	1.75e-32	2.38e-31	histone acetyltransferase [Beauveria bassiana ARSEF 2860] &gt;EJP65839.1 histone acetyltransferase [Beauveria bassiana ARSEF 2860] &gt;KGQ06150.1 Histone acetyltransferase GCN5 [Beauveria bassiana D1-5]
BBA_06656	2346	11.53	6.16	10.99	0	0	0.49	-5.56366	4.88e-30	6.06e-29	MFS1 family protein [Beauveria bassiana ARSEF 2860] &gt;EJP64274.1 MFS1 family protein [Beauveria bassiana ARSEF 2860]
BBA_08916	486	3246.36	4075.4	2995.83	60.47	55.16	124.33	-5.55482	2.49e-34	3.66e-33	carbonic anhydrase [Beauveria bassiana ARSEF 2860] &gt;EJP62119.1 carbonic anhydrase [Beauveria bassiana ARSEF 2860] &gt;KGQ06522.1 hypothetical protein BBAD15_g8162 [Beauveria bassiana D1-5]
BBA_07538	1389	8.02	9.07	15	0	0.69	0	-5.55369	2.74e-26	2.96e-25	F-box domain-containing protein [Beauveria bassiana ARSEF 2860] &gt;EJP63612.1 F-box domain-containing protein [Beauveria bassiana ARSEF 2860]
BBA_09032	315	2.41	0	2.61	0	0	0	-5.55163	9.16e-05	0.00024043	hypothetical protein BBA_09032 [Beauveria bassiana ARSEF 2860] &gt;EJP61984.1 hypothetical protein BBA_09032 [Beauveria bassiana ARSEF 2860]
BBA_10350	555	1.62	0	0.34	0	0	0	-5.52994	0.000151257	0.000383978	gag polyprotein [Beauveria bassiana ARSEF 2860] &gt;EJP60704.1 gag polyprotein [Beauveria bassiana ARSEF 2860]
BBA_07592	2067	13	14	32.46	1.19	0	0	-5.52934	3.79e-31	4.93e-30	C6 transcription factor [Beauveria bassiana ARSEF 2860] &gt;EJP63416.1 C6 transcription factor [Beauveria bassiana ARSEF 2860]
BBA_05775	861	6.78	28.31	19.68	0.95	0	0.18	-5.52755	4.85e-27	5.41e-26	DEK C terminal domain-containing protein [Beauveria bassiana ARSEF 2860] &gt;EJP65444.1 DEK C terminal domain-containing protein [Beauveria bassiana ARSEF 2860]
BBA_06944	1632	17.21	11.53	15.74	0.49	0	0.35	-5.5217	1.24e-29	1.52e-28	serine hydroxymethyltransferase [Beauveria bassiana ARSEF 2860] &gt;EJP64240.1 serine hydroxymethyltransferase [Beauveria bassiana ARSEF 2860] &gt;KGQ02975.1 Putative serine hydroxymethyltransferase [Beauveria bassiana D1-5]
BBA_02222	348	4.09	0	0	0	0.12	0	-5.51912	0.000151257	0.000383978	F-box domain-containing protein [Beauveria bassiana ARSEF 2860] &gt;EJP69187.1 F-box domain-containing protein [Beauveria bassiana ARSEF 2860]
BBA_09491	1419	0.38	0.26	0	0	0	0	-5.51222	9.16e-05	0.00024043	hypothetical protein BBA_09491 [Beauveria bassiana ARSEF 2860] &gt;EJP61581.1 hypothetical protein BBA_09491 [Beauveria bassiana ARSEF 2860]
BBA_05886	1029	0.49	0.34	0.1	0	0	0	-5.50776	9.16e-05	0.00024043	hypothetical protein BBA_05886 [Beauveria bassiana ARSEF 2860] &gt;EJP65116.1 hypothetical protein BBA_05886 [Beauveria bassiana ARSEF 2860]
BBA_06733	780	1078.7	1285.83	1077.71	74.87	0	0	-5.50588	6.91e-34	9.92e-33	ribosomal family S4e [Beauveria bassiana ARSEF 2860] &gt;EJP64351.1 ribosomal family S4e [Beauveria bassiana ARSEF 2860] &gt;KGQ07265.1 40S ribosomal protein S4 [Beauveria bassiana D1-5] &gt;OAA43397.1 Ribosomal protein S4e [Cordyceps brongniartii RCEF 3172]
BBA_01130	315	1.95	1.2	2.04	0	0	0	-5.50259	0.000151257	0.000383978	hypothetical protein BBA_01130 [Beauveria bassiana ARSEF 2860] &gt;EJP70261.1 hypothetical protein BBA_01130 [Beauveria bassiana ARSEF 2860]
BBA_05240	369	155.19	173.71	126.88	0	11.5	1.82	-5.49058	1.19e-29	1.45e-28	BolA-like protein [Beauveria bassiana ARSEF 2860] &gt;EJP65829.1 BolA-like protein [Beauveria bassiana ARSEF 2860] &gt;KGQ06133.1 putative bolA-like protein [Beauveria bassiana D1-5]
BBA_04958	1380	3.64	34.46	31.93	0	0.66	0.77	-5.48752	5.48e-30	6.78e-29	RadR putative transcriptional regulator [Beauveria bassiana ARSEF 2860] &gt;EJP65987.1 RadR putative transcriptional regulator [Beauveria bassiana ARSEF 2860]
BBA_01701	1170	1.22	0.01	1.59	0.02	0	0	-5.47992	1.49e-10	7.19e-10	C6 finger domain protein [Beauveria bassiana ARSEF 2860] &gt;EJP69736.1 C6 finger domain protein [Beauveria bassiana ARSEF 2860]
BBA_08933	1671	1042.8	747.93	717.75	19.01	14.11	18.23	-5.4668	1.45e-33	2.05e-32	hypothetical protein BBA_08933 [Beauveria bassiana ARSEF 2860] &gt;EJP62136.1 hypothetical protein BBA_08933 [Beauveria bassiana ARSEF 2860] &gt;KGQ06491.1 hypothetical protein BBAD15_g8178 [Beauveria bassiana D1-5]
BBA_05925	1068	13.73	9.05	18.13	0	0	0.78	-5.46402	4.65e-27	5.19e-26	GTP binding protein [Beauveria bassiana ARSEF 2860] &gt;EJP65155.1 GTP binding protein [Beauveria bassiana ARSEF 2860] &gt;OAA48300.1 GTP binding protein [Cordyceps brongniartii RCEF 3172]
BBA_00289	2142	0	0.44	0	0	0	0	-5.45832	9.16e-05	0.00024043	hypothetical protein BBA_00289 [Beauveria bassiana ARSEF 2860] &gt;EJP70659.1 hypothetical protein BBA_00289 [Beauveria bassiana ARSEF 2860]
BBA_08805	741	0	1.5	0	0	0	0	-5.45832	9.16e-05	0.00024043	replication regulator [Beauveria bassiana ARSEF 2860] &gt;EJP62263.1 replication regulator [Beauveria bassiana ARSEF 2860] &gt;KGQ06566.1 Protein cms1 [Beauveria bassiana D1-5]
BBA_00472	1347	153.93	98.99	87.15	3.11	2.2	1.81	-5.45212	1.67e-32	2.27e-31	3-dehydroquinate synthase [Beauveria bassiana ARSEF 2860] &gt;EJP70842.1 3-dehydroquinate synthase [Beauveria bassiana ARSEF 2860]
BBA_09303	297	15.44	86.94	63.06	2.54	1.91	0.9	-5.44363	9.04e-24	8.8e-23	hypothetical protein BBA_09303 [Beauveria bassiana ARSEF 2860] &gt;EJP61741.1 hypothetical protein BBA_09303 [Beauveria bassiana ARSEF 2860]
BBA_02115	2169	0.35	0	0	0	0	0	-5.4412	0.000252095	0.000621011	ubiquitin carboxyl-terminal hydrolase [Beauveria bassiana ARSEF 2860] &gt;EJP69080.1 ubiquitin carboxyl-terminal hydrolase [Beauveria bassiana ARSEF 2860]
BBA_05834	1554	2.08	6.2	0	0.16	0	0	-5.43855	1.74e-19	1.45e-18	Cytochrome P450 CYP528A4 [Beauveria bassiana ARSEF 2860] &gt;EJP65064.1 Cytochrome P450 CYP528A4 [Beauveria bassiana ARSEF 2860]
BBA_09720	1413	133.16	120.76	90.59	2.99	2.3	2.01	-5.43248	1.9e-32	2.59e-31	Cytochrome P450 CYP5293A2 [Beauveria bassiana ARSEF 2860] &gt;EJP61325.1 Cytochrome P450 CYP5293A2 [Beauveria bassiana ARSEF 2860]
BBA_06511	528	34.46	39.82	36.66	0	0	2.4	-5.43246	1.45e-27	1.64e-26	mediator complex protein [Beauveria bassiana ARSEF 2860] &gt;EJP64517.1 mediator complex protein [Beauveria bassiana ARSEF 2860] &gt;KGQ05586.1 hypothetical protein BBAD15_g9184 [Beauveria bassiana D1-5]
BBA_06552	1161	42.87	79.65	64.79	1.27	0.44	2.27	-5.42779	1.16e-31	1.53e-30	C6 finger domain protein [Beauveria bassiana ARSEF 2860] &gt;EJP64558.1 C6 finger domain protein [Beauveria bassiana ARSEF 2860]
BBA_03471	1389	1.89	2.81	2.6	0.04	0	0.09	-5.42584	7.62e-18	5.81e-17	FAD dependent oxidoreductase domain containing protein [Beauveria bassiana ARSEF 2860] &gt;EJP67691.1 FAD dependent oxidoreductase domain containing protein [Beauveria bassiana ARSEF 2860]
BBA_05525	1110	0	0	0.75	0	0	0	-5.41928	0.000252095	0.000621011	hydroxymethylglutaryl-CoA lyase [Beauveria bassiana ARSEF 2860] &gt;EJP65656.1 hydroxymethylglutaryl-CoA lyase [Beauveria bassiana ARSEF 2860]
BBA_03808	756	0.93	2.21	1.62	0	0	0.07	-5.40815	2.62e-10	1.25e-09	NADPH-dependent 1-acyl dihydroxyacetone phosphate reductase, putative [Beauveria bassiana ARSEF 2860] &gt;EJP67234.1 NADPH-dependent 1-acyl dihydroxyacetone phosphate reductase, putative [Beauveria bassiana ARSEF 2860]
BBA_00644	774	70.38	70.66	39.42	1.38	0.95	1.68	-5.40533	3.79e-30	4.74e-29	hypothetical protein BBA_00644 [Beauveria bassiana ARSEF 2860] &gt;EJP71014.1 hypothetical protein BBA_00644 [Beauveria bassiana ARSEF 2860]
BBA_07903	570	0.94	0.29	0.54	0	0	0	-5.40162	0.000252095	0.000621011	hypothetical protein BBA_07903 [Beauveria bassiana ARSEF 2860] &gt;EJP63098.1 hypothetical protein BBA_07903 [Beauveria bassiana ARSEF 2860]
BBA_02014	1725	1.43	2.01	0.98	0	0.1	0	-5.36999	2.97e-15	1.97e-14	serine carboxypeptidase [Beauveria bassiana ARSEF 2860] &gt;EJP68979.1 serine carboxypeptidase [Beauveria bassiana ARSEF 2860]
BBA_07872	507	1.62	0	0.34	0	0	0	-5.36994	0.000423977	0.00100718	RNA recognition domain-containing protein [Beauveria bassiana ARSEF 2860] &gt;EJP63272.1 RNA recognition domain-containing protein [Beauveria bassiana ARSEF 2860]
BBA_03186	813	1.17	14.75	6.73	0.49	0	0	-5.36598	4.87e-21	4.35e-20	phosducin family protein [Beauveria bassiana ARSEF 2860] &gt;EJP68290.1 phosducin family protein [Beauveria bassiana ARSEF 2860]
BBA_06466	1737	19.39	26.09	26	0.56	0.46	0.56	-5.36323	4.83e-30	6.01e-29	PUL domain-containing protein [Beauveria bassiana ARSEF 2860] &gt;EJP64472.1 PUL domain-containing protein [Beauveria bassiana ARSEF 2860]
BBA_04732	984	0	1.04	0	0	0	0	-5.35576	0.000151257	0.000383978	exosome complex exonuclease RRP4 [Beauveria bassiana ARSEF 2860] &gt;EJP66239.1 exosome complex exonuclease RRP4 [Beauveria bassiana ARSEF 2860]
BBA_06956	771	55.07	84.3	64.68	0	0	4.54	-5.35293	1.19e-30	1.51e-29	pre-rRNA-processing protein PNO1 [Beauveria bassiana ARSEF 2860] &gt;EJP63951.1 pre-rRNA-processing protein PNO1 [Beauveria bassiana ARSEF 2860] &gt;KGQ02569.1 Pre-rRNA-processing protein PNO1 [Beauveria bassiana D1-5]
BBA_07900	1236	71.48	77.86	84.86	2.54	2.94	0	-5.35026	4.85e-31	6.26e-30	t-SNARE protein [Beauveria bassiana ARSEF 2860] &gt;EJP63095.1 t-SNARE protein [Beauveria bassiana ARSEF 2860]
BBA_08988	456	7.15	9.37	6.8	0	0.71	0	-5.34679	4.73e-15	3.1e-14	hypothetical protein BBA_08988 [Beauveria bassiana ARSEF 2860] &gt;EJP62064.1 hypothetical protein BBA_08988 [Beauveria bassiana ARSEF 2860]
BBA_06299	642	0.27	0.37	0.82	0	0	0	-5.34276	0.000252095	0.000621011	peptidase M23B [Beauveria bassiana ARSEF 2860] &gt;EJP64730.1 peptidase M23B [Beauveria bassiana ARSEF 2860]
BBA_03381	1146	11.4	13.82	10.26	0.23	0.45	0.16	-5.34211	1.83e-25	1.89e-24	hypothetical protein BBA_03381 [Beauveria bassiana ARSEF 2860] &gt;EJP67601.1 hypothetical protein BBA_03381 [Beauveria bassiana ARSEF 2860]
BBA_00890	1806	0.91	1.74	1.38	0.07	0	0	-5.33827	1.26e-15	8.55e-15	Cytochrome P450 CYP5060A1 [Beauveria bassiana ARSEF 2860] &gt;EJP70021.1 Cytochrome P450 CYP5060A1 [Beauveria bassiana ARSEF 2860]
BBA_05132	540	76.75	118.4	167.77	4.66	1.85	3.02	-5.33437	3.55e-30	4.45e-29	hypothetical protein BBA_05132 [Beauveria bassiana ARSEF 2860] &gt;EJP65721.1 hypothetical protein BBA_05132 [Beauveria bassiana ARSEF 2860]
BBA_07610	891	0	0	0.92	0	0	0	-5.32902	0.000423977	0.00100718	hypothetical protein BBA_07610 [Beauveria bassiana ARSEF 2860] &gt;EJP63434.1 hypothetical protein BBA_07610 [Beauveria bassiana ARSEF 2860]
BBA_03376	2088	43.94	38.63	54.25	1.6	0.24	1.19	-5.325	3.18e-31	4.15e-30	glutaminase GtaA [Beauveria bassiana ARSEF 2860] &gt;EJP67596.1 glutaminase GtaA [Beauveria bassiana ARSEF 2860]
BBA_00917	2136	13.19	25.62	78.6	2.74	0	0	-5.31486	6.43e-31	8.26e-30	hypothetical protein BBA_00917 [Beauveria bassiana ARSEF 2860] &gt;EJP70048.1 hypothetical protein BBA_00917 [Beauveria bassiana ARSEF 2860]
BBA_06691	720	4	1.95	2.15	0	0	0.14	-5.3066	4.53e-13	2.62e-12	syntaxin 6 [Beauveria bassiana ARSEF 2860] &gt;EJP64309.1 syntaxin 6 [Beauveria bassiana ARSEF 2860]
BBA_03965	1224	0.98	2.9	2.05	0	0	0.11	-5.29608	2.83e-15	1.89e-14	aorsin-like protein [Beauveria bassiana ARSEF 2860] &gt;EJP67391.1 aorsin-like protein [Beauveria bassiana ARSEF 2860]
BBA_00129	279	124.41	235.67	154.48	0	14.34	6.24	-5.2833	4.56e-27	5.09e-26	ATP synthase subunit E [Beauveria bassiana ARSEF 2860] &gt;EJP70499.1 ATP synthase subunit E [Beauveria bassiana ARSEF 2860] &gt;OAA39237.1 ATPase, F0 complex, subunit E [Cordyceps brongniartii RCEF 3172]
BBA_08373	897	73.79	70.04	70.6	4.27	1.11	0	-5.28181	6.07e-30	7.5e-29	BTB/POZ domain protein [Beauveria bassiana ARSEF 2860] &gt;EJP62658.1 BTB/POZ domain protein [Beauveria bassiana ARSEF 2860]
BBA_01445	1275	37.9	48.6	76.21	0.76	0.95	2.13	-5.27778	2.16e-30	2.72e-29	peroxin 13 [Beauveria bassiana ARSEF 2860] &gt;EJP69480.1 peroxin 13 [Beauveria bassiana ARSEF 2860]
BBA_02402	327	9.07	12.22	6.48	0	0.48	0.34	-5.27679	5.6e-13	3.22e-12	hypothetical protein BBA_02402 [Beauveria bassiana ARSEF 2860] &gt;EJP68400.1 hypothetical protein BBA_02402 [Beauveria bassiana ARSEF 2860]
BBA_09449	561	72.24	87.4	80.07	2.83	1.42	2.18	-5.27371	5.35e-29	6.39e-28	hypothetical protein BBA_09449 [Beauveria bassiana ARSEF 2860] &gt;EJP61606.1 hypothetical protein BBA_09449 [Beauveria bassiana ARSEF 2860]
BBA_03809	957	0.16	0.45	0.28	0	0	0	-5.27275	0.000423977	0.00100718	DltD domain-containing protein [Beauveria bassiana ARSEF 2860] &gt;EJP67235.1 DltD domain-containing protein [Beauveria bassiana ARSEF 2860]
BBA_02976	699	0.47	0.78	0.08	0	0	0	-5.26936	0.000423977	0.00100718	hypothetical protein BBA_02976 [Beauveria bassiana ARSEF 2860] &gt;EJP68080.1 hypothetical protein BBA_02976 [Beauveria bassiana ARSEF 2860]
BBA_01097	375	53.38	115.47	89.62	1.48	1.25	4.96	-5.26205	2.07e-27	2.34e-26	ppic-type ppiase domain-containing protein [Beauveria bassiana ARSEF 2860] &gt;AFI25175.1 parvulin-type peptidyl-prolyl isomerase 4 [Beauveria bassiana] &gt;EJP70228.1 ppic-type ppiase domain-containing protein [Beauveria bassiana ARSEF 2860]
BBA_09202	1062	69.14	46.98	35.29	2.14	0.5	1.03	-5.25185	1.16e-29	1.42e-28	hypothetical protein BBA_09202 [Beauveria bassiana ARSEF 2860] &gt;EJP61865.1 hypothetical protein BBA_09202 [Beauveria bassiana ARSEF 2860]
BBA_05272	1806	3.7	2.96	1.47	0	0	0.16	-5.25014	1.75e-20	1.53e-19	ABC transporter [Beauveria bassiana ARSEF 2860] &gt;EJP65861.1 ABC transporter [Beauveria bassiana ARSEF 2860]
BBA_02931	777	0	0	1.02	0	0	0	-5.23267	0.000423977	0.00100718	DNA replication complex GINS protein PSF2 [Beauveria bassiana ARSEF 2860] &gt;EJP68035.1 DNA replication complex GINS protein PSF2 [Beauveria bassiana ARSEF 2860]
BBA_06707	471	0	0	1.94	0	0	0	-5.23267	0.000423977	0.00100718	AIG2-like family protein [Beauveria bassiana ARSEF 2860] &gt;EJP64325.1 AIG2-like family protein [Beauveria bassiana ARSEF 2860]
BBA_06437	1644	7.98	16.51	18.24	0.19	0.28	0.56	-5.21965	1.72e-27	1.94e-26	Glycoside hydrolase, catalytic core [Beauveria bassiana ARSEF 2860] &gt;EJP64443.1 Glycoside hydrolase, catalytic core [Beauveria bassiana ARSEF 2860]
BBA_01374	1311	27.21	25.48	32.9	0.8	1.12	0.25	-5.21849	2.3e-28	2.68e-27	metaxin, putative [Beauveria bassiana ARSEF 2860] &gt;EJP69409.1 metaxin, putative [Beauveria bassiana ARSEF 2860]
BBA_07683	1305	33.88	34.17	37.41	0.49	0.65	1.37	-5.21516	3.36e-29	4.03e-28	C6 zinc finger domain-containing protein [Beauveria bassiana ARSEF 2860] &gt;EJP63289.1 C6 zinc finger domain-containing protein [Beauveria bassiana ARSEF 2860]
BBA_03962	612	179.49	178.53	154	3.24	2.87	7.83	-5.21272	3.63e-30	4.55e-29	hypothetical protein BBA_03962 [Beauveria bassiana ARSEF 2860] &gt;EJP67388.1 hypothetical protein BBA_03962 [Beauveria bassiana ARSEF 2860]
BBA_09923	1866	203.12	191.4	142.36	3.86	4.59	4.6	-5.21175	4.88e-31	6.3e-30	putative peptidylarginine deiminase [Beauveria bassiana ARSEF 2860] &gt;EJP61118.1 putative peptidylarginine deiminase [Beauveria bassiana ARSEF 2860]
BBA_03822	1974	79.02	54.2	34.21	1.52	0.31	2.13	-5.21153	1.83e-30	2.31e-29	C6 transcription factor [Beauveria bassiana ARSEF 2860] &gt;EJP67248.1 C6 transcription factor [Beauveria bassiana ARSEF 2860]
BBA_03639	1569	0.21	0	0.2	0	0	0	-5.20472	0.000719776	0.00164231	Cytochrome P450 CYP625A1 [Beauveria bassiana ARSEF 2860] &gt;EJP67065.1 Cytochrome P450 CYP625A1 [Beauveria bassiana ARSEF 2860]
BBA_07735	432	54.97	180.01	130.54	2.37	9.16	0.69	-5.18771	5.79e-28	6.66e-27	cytochrome c oxidase subunit VIa [Beauveria bassiana ARSEF 2860] &gt;EJP63341.1 cytochrome c oxidase subunit VIa [Beauveria bassiana ARSEF 2860]
BBA_06092	981	23.84	48.32	61.31	0	3.79	0	-5.18577	5.72e-28	6.58e-27	t-SNARE protein [Beauveria bassiana ARSEF 2860] &gt;EJP64917.1 t-SNARE protein [Beauveria bassiana ARSEF 2860]
BBA_04143	840	32.45	23.08	20.12	0	2.18	0	-5.18537	1.69e-25	1.75e-24	type 2A phosphatase activator TIP41 [Beauveria bassiana ARSEF 2860] &gt;EJP66850.1 type 2A phosphatase activator TIP41 [Beauveria bassiana ARSEF 2860]
BBA_07161	1047	16.63	20.67	16.01	0	0.1	1.15	-5.18315	1.34e-26	1.47e-25	phosphoprotein phosphatase [Beauveria bassiana ARSEF 2860] &gt;EJP63837.1 phosphoprotein phosphatase [Beauveria bassiana ARSEF 2860]
BBA_00629	876	99.45	151.75	118.71	2.26	2.26	5.27	-5.17765	4.29e-30	5.34e-29	Intradiol ring-cleavage dioxygenase, core [Beauveria bassiana ARSEF 2860] &gt;EJP70999.1 Intradiol ring-cleavage dioxygenase, core [Beauveria bassiana ARSEF 2860]
BBA_05986	1323	35.87	37.28	51.66	1.39	1.93	0	-5.17436	8.95e-29	1.06e-27	hypothetical protein BBA_05986 [Beauveria bassiana ARSEF 2860] &gt;EJP65216.1 hypothetical protein BBA_05986 [Beauveria bassiana ARSEF 2860]
BBA_09345	531	0.23	0.98	0.6	0	0	0	-5.17432	0.000719776	0.00164231	AIG2-like family protein [Beauveria bassiana ARSEF 2860] &gt;EJP61704.1 AIG2-like family protein [Beauveria bassiana ARSEF 2860]
BBA_03633	2373	1.53	2.05	5.69	0	0.03	0.18	-5.17382	1.09e-22	1.03e-21	hypothetical protein BBA_03633 [Beauveria bassiana ARSEF 2860] &gt;EJP67059.1 hypothetical protein BBA_03633 [Beauveria bassiana ARSEF 2860]
BBA_03043	1674	31.83	30.33	36.17	0	0.52	1.86	-5.17019	2.65e-29	3.2e-28	UBX domain-containing protein [Beauveria bassiana ARSEF 2860] &gt;EJP68147.1 UBX domain-containing protein [Beauveria bassiana ARSEF 2860]
BBA_03859	288	83.86	123.26	120.46	13.06	0	0	-5.16444	1.66e-25	1.72e-24	U6 snRNA-associated Sm-like protein LSm3 [Beauveria bassiana ARSEF 2860] &gt;EJP67285.1 U6 snRNA-associated Sm-like protein LSm3 [Beauveria bassiana ARSEF 2860]
BBA_02185	1197	3.63	2.07	3.16	0	0.05	0.15	-5.16159	2.21e-17	1.64e-16	phosphatidylserine decarboxylase-like protein [Beauveria bassiana ARSEF 2860] &gt;EJP69150.1 phosphatidylserine decarboxylase-like protein [Beauveria bassiana ARSEF 2860]
BBA_02893	1494	0.1	0.22	0.16	0	0	0	-5.16124	0.000719776	0.00164231	Ser/Thr protein phosphatase family protein [Beauveria bassiana ARSEF 2860] &gt;EJP67997.1 Ser/Thr protein phosphatase family protein [Beauveria bassiana ARSEF 2860]
BBA_09305	1302	0.15	0.26	0.15	0	0	0	-5.1571	0.000719776	0.00164231	proline oxidase Put1 [Beauveria bassiana ARSEF 2860] &gt;EJP61743.1 proline oxidase Put1 [Beauveria bassiana ARSEF 2860]
BBA_09115	1227	120.73	96.11	62.71	1.57	1.08	4.42	-5.15622	4.88e-30	6.06e-29	Cupin family protein [Beauveria bassiana ARSEF 2860] &gt;EJP61959.1 Cupin family protein [Beauveria bassiana ARSEF 2860]
BBA_05837	2679	12.43	15.3	66.35	0.35	1.28	0.78	-5.151	1.32e-29	1.62e-28	WD domain-containing protein [Beauveria bassiana ARSEF 2860] &gt;EJP65067.1 WD domain-containing protein [Beauveria bassiana ARSEF 2860]
BBA_08701	1656	0.08	0.12	0.2	0	0	0	-5.14348	0.000719776	0.00164231	nonribosomal peptide synthase [Beauveria bassiana ARSEF 2860] &gt;EJP62375.1 nonribosomal peptide synthase [Beauveria bassiana ARSEF 2860]
BBA_05758	1467	128.76	152.88	168.16	2.49	4.12	5.08	-5.13923	2.96e-30	3.72e-29	hypothetical protein BBA_05758 [Beauveria bassiana ARSEF 2860] &gt;EJP65427.1 hypothetical protein BBA_05758 [Beauveria bassiana ARSEF 2860]
BBA_01401	1752	17.6	16.88	18.83	0.44	0	0.85	-5.13121	4.89e-28	5.64e-27	hypothetical protein BBA_01401 [Beauveria bassiana ARSEF 2860] &gt;EJP69436.1 hypothetical protein BBA_01401 [Beauveria bassiana ARSEF 2860]
BBA_04663	1857	26.82	26.45	22.5	0.45	0.48	1	-5.12795	1.2e-28	1.41e-27	capsular associated protein [Beauveria bassiana ARSEF 2860] &gt;EJP66170.1 capsular associated protein [Beauveria bassiana ARSEF 2860]
BBA_07111	645	16.61	13.01	7.36	0.62	0.25	0.17	-5.12561	2.88e-21	2.59e-20	hypothetical protein BBA_07111 [Beauveria bassiana ARSEF 2860] &gt;EJP63787.1 hypothetical protein BBA_07111 [Beauveria bassiana ARSEF 2860]
BBA_04186	1401	0.24	0.1	0.14	0	0	0	-5.1182	0.0012339	0.00269401	cellobiose dehydrogenase [Beauveria bassiana ARSEF 2860] &gt;EJP66893.1 cellobiose dehydrogenase [Beauveria bassiana ARSEF 2860]
BBA_08673	153	29.24	7.06	0	0	0	0	-5.10181	0.0012339	0.00269401	hypothetical protein BBA_08673 [Beauveria bassiana ARSEF 2860] &gt;EJP62347.1 hypothetical protein BBA_08673 [Beauveria bassiana ARSEF 2860]
BBA_02907	1461	22.59	15.89	16.86	1.09	0.43	0	-5.08508	8.59e-27	9.52e-26	bystin-like protein [Beauveria bassiana ARSEF 2860] &gt;EJP68011.1 bystin-like protein [Beauveria bassiana ARSEF 2860]
BBA_09595	630	1.09	0	0.09	0	0	0	-5.0803	0.0012339	0.00269401	hypothetical protein BBA_09595 [Beauveria bassiana ARSEF 2860] &gt;EJP61459.1 hypothetical protein BBA_09595 [Beauveria bassiana ARSEF 2860]
BBA_02507	2646	0.22	0	0	0	0	0	-5.07623	0.0012339	0.00269401	fungal specific transcription factor [Beauveria bassiana ARSEF 2860] &gt;EJP68505.1 fungal specific transcription factor [Beauveria bassiana ARSEF 2860]
BBA_06362	1458	0.41	0	0	0	0	0	-5.07623	0.0012339	0.00269401	thiolase-like protein [Beauveria bassiana ARSEF 2860] &gt;EJP64793.1 thiolase-like protein [Beauveria bassiana ARSEF 2860]
BBA_04568	1764	22.49	23.59	19.55	0.87	0	0.86	-5.06734	5.44e-28	6.27e-27	arrestin domain-containing protein [Beauveria bassiana ARSEF 2860] &gt;EJP66628.1 arrestin domain-containing protein [Beauveria bassiana ARSEF 2860]
BBA_05226	2265	4.61	5.06	5.87	0.43	0	0	-5.05562	4.67e-24	4.61e-23	chloride channel protein [Beauveria bassiana ARSEF 2860] &gt;EJP65815.1 chloride channel protein [Beauveria bassiana ARSEF 2860]
BBA_01961	1422	124.6	87.09	67.47	3.34	2.49	1.87	-5.04961	3.43e-29	4.11e-28	hypothetical protein BBA_01961 [Beauveria bassiana ARSEF 2860] &gt;EJP68926.1 hypothetical protein BBA_01961 [Beauveria bassiana ARSEF 2860]
BBA_04773	2517	8.15	9.82	7.92	0	0.44	0.26	-5.04677	5.56e-26	5.92e-25	Zn(II)2Cys6 transcription factor [Beauveria bassiana ARSEF 2860] &gt;EJP66280.1 Zn(II)2Cys6 transcription factor [Beauveria bassiana ARSEF 2860]
BBA_07019	2058	0.09	0.16	0.07	0	0	0	-5.04617	0.0012339	0.00269401	hypothetical protein BBA_07019 [Beauveria bassiana ARSEF 2860] &gt;EJP64014.1 hypothetical protein BBA_07019 [Beauveria bassiana ARSEF 2860]
BBA_01672	3399	4.19	1.72	4.41	0	0	0.24	-5.04088	1.17e-24	1.19e-23	hypothetical protein BBA_01672 [Beauveria bassiana ARSEF 2860] &gt;EJP69707.1 hypothetical protein BBA_01672 [Beauveria bassiana ARSEF 2860]
BBA_06924	3909	21.94	16.77	17.9	0.84	0.25	0.42	-5.04023	9.39e-29	1.11e-27	mixed-linked glucanase [Beauveria bassiana ARSEF 2860] &gt;EJP64220.1 mixed-linked glucanase [Beauveria bassiana ARSEF 2860]
BBA_08218	681	7.51	12.96	7.56	0	0	0.7	-5.03554	3.79e-20	3.25e-19	Acyl-CoA N-acyltransferase [Beauveria bassiana ARSEF 2860] &gt;EJP62831.1 Acyl-CoA N-acyltransferase [Beauveria bassiana ARSEF 2860]
BBA_06570	1047	22.05	26.09	23.39	0.48	1.26	0.38	-5.03526	5.95e-26	6.32e-25	Ankyrin repeat protein [Beauveria bassiana ARSEF 2860] &gt;EJP64576.1 Ankyrin repeat protein [Beauveria bassiana ARSEF 2860]
BBA_03477	1530	1.33	1.65	2.01	0.13	0	0	-5.01951	2.97e-15	1.97e-14	Cytochrome P450 CYP682H1 [Beauveria bassiana ARSEF 2860] &gt;EJP67697.1 Cytochrome P450 CYP682H1 [Beauveria bassiana ARSEF 2860]
BBA_08526	888	0	0	0.71	0	0	0	-5.01793	0.0012339	0.00269401	metalloprotease-like protein [Beauveria bassiana ARSEF 2860] &gt;EJP62615.1 metalloprotease-like protein [Beauveria bassiana ARSEF 2860]
BBA_03789	576	12.63	16.52	31.24	0.98	0.15	0.73	-5.01067	6.42e-23	6.12e-22	hypothetical protein BBA_03789 [Beauveria bassiana ARSEF 2860] &gt;EJP67215.1 hypothetical protein BBA_03789 [Beauveria bassiana ARSEF 2860]
BBA_07011	1263	0.23	0.11	0.16	0	0	0	-5.0106	0.0012339	0.00269401	hypothetical protein BBA_07011 [Beauveria bassiana ARSEF 2860] &gt;EJP64006.1 hypothetical protein BBA_07011 [Beauveria bassiana ARSEF 2860]
BBA_02280	2730	12.77	12.73	20.01	0	0	1.18	-5.00658	4.87e-28	5.62e-27	mitogen-activated protein kinase kinase kinase [Beauveria bassiana ARSEF 2860] &gt;EJP69245.1 mitogen-activated protein kinase kinase kinase [Beauveria bassiana ARSEF 2860] &gt;KGQ05475.1 Protein kinase byr2 [Beauveria bassiana D1-5]
BBA_02495	303	5.69	167.41	135.4	4.91	2.21	5.86	-5.00269	5.91e-25	6.04e-24	cytochrome-c oxidase chain VIIc [Beauveria bassiana ARSEF 2860] &gt;EJP68493.1 cytochrome-c oxidase chain VIIc [Beauveria bassiana ARSEF 2860]
BBA_04857	2760	0	0.26	0	0	0	0	-4.99992	0.0012339	0.00269401	ubiquitin carboxyl-terminal hydrolase [Beauveria bassiana ARSEF 2860] &gt;EJP66364.1 ubiquitin carboxyl-terminal hydrolase [Beauveria bassiana ARSEF 2860]
BBA_06653	1044	0	0.75	0	0	0	0	-4.99992	0.0012339	0.00269401	hypothetical protein BBA_06653 [Beauveria bassiana ARSEF 2860] &gt;EJP64271.1 hypothetical protein BBA_06653 [Beauveria bassiana ARSEF 2860]
BBA_05850	756	463.49	594.06	478.9	17.49	12.75	17.2	-4.99924	2.81e-29	3.39e-28	dienelactone hydrolase [Beauveria bassiana ARSEF 2860] &gt;EJP65080.1 dienelactone hydrolase [Beauveria bassiana ARSEF 2860]
BBA_04849	1194	4.96	6.73	3.39	0	0	0.38	-4.99673	2.16e-20	1.88e-19	hypothetical protein BBA_04849 [Beauveria bassiana ARSEF 2860] &gt;EJP66356.1 hypothetical protein BBA_04849 [Beauveria bassiana ARSEF 2860]
BBA_04114	1590	12.17	23.44	22.63	0	1.81	0	-4.99225	4.43e-26	4.73e-25	peroxin-3 protein [Beauveria bassiana ARSEF 2860] &gt;EJP66821.1 peroxin-3 protein [Beauveria bassiana ARSEF 2860]
BBA_01184	4197	12.07	13.07	10.47	0.61	0.14	0.24	-4.98163	8.24e-28	9.38e-27	FAD binding domain protein [Beauveria bassiana ARSEF 2860] &gt;EJP70315.1 FAD binding domain protein [Beauveria bassiana ARSEF 2860]
BBA_02437	1326	4.93	4.18	4.31	0.08	0.09	0.19	-4.97692	5.83e-20	4.95e-19	hypothetical protein BBA_02437 [Beauveria bassiana ARSEF 2860] &gt;EJP68435.1 hypothetical protein BBA_02437 [Beauveria bassiana ARSEF 2860]
BBA_04066	1854	810.05	772.28	601.41	24.65	16.74	21.43	-4.97197	2.52e-29	3.05e-28	PLC-like phosphodiesterase [Beauveria bassiana ARSEF 2860] &gt;EJP66773.1 PLC-like phosphodiesterase [Beauveria bassiana ARSEF 2860]
BBA_01259	1053	61.64	51.63	55.84	0	1.87	3.11	-4.96919	8.91e-28	1.01e-26	hypothetical protein BBA_01259 [Beauveria bassiana ARSEF 2860] &gt;EJP69294.1 hypothetical protein BBA_01259 [Beauveria bassiana ARSEF 2860]
BBA_01351	1713	140.82	128	132.29	2.76	8.48	0.61	-4.96413	9.59e-29	1.14e-27	variant SH3 domain-containing protein [Beauveria bassiana ARSEF 2860] &gt;EJP69386.1 variant SH3 domain-containing protein [Beauveria bassiana ARSEF 2860]
BBA_05326	1311	13.39	13.27	11.94	1.12	0	0	-4.95767	1.08e-24	1.09e-23	solute carrier family 25 member 39 [Beauveria bassiana ARSEF 2860] &gt;EJP65915.1 solute carrier family 25 member 39 [Beauveria bassiana ARSEF 2860]
BBA_07254	411	122.85	147.29	106.78	14.03	0	0	-4.9546	9.99e-27	1.1e-25	Acyl-CoA N-acyltransferase [Beauveria bassiana ARSEF 2860] &gt;EJP63930.1 Acyl-CoA N-acyltransferase [Beauveria bassiana ARSEF 2860]
BBA_08901	1713	5.64	3.83	4	0.1	0	0.24	-4.94818	1.18e-21	1.08e-20	Peptidase S8/S53, subtilisin/kexin/sedolisin [Beauveria bassiana ARSEF 2860] &gt;EJP62104.1 Peptidase S8/S53, subtilisin/kexin/sedolisin [Beauveria bassiana ARSEF 2860]
BBA_01372	396	39.19	78.61	48.07	0	0	5.74	-4.94694	8.95e-25	9.09e-24	hypothetical protein BBA_01372 [Beauveria bassiana ARSEF 2860] &gt;EJP69407.1 hypothetical protein BBA_01372 [Beauveria bassiana ARSEF 2860] &gt;KGQ10736.1 hypothetical protein BBAD15_g3922 [Beauveria bassiana D1-5]
BBA_06999	2949	3.11	2	1.94	0.08	0.02	0.09	-4.9458	1.88e-21	1.7e-20	hypothetical protein BBA_06999 [Beauveria bassiana ARSEF 2860] &gt;EJP63994.1 hypothetical protein BBA_06999 [Beauveria bassiana ARSEF 2860]
BBA_02182	1728	41.33	30.55	24.3	0.96	0.99	0.87	-4.93968	2.05e-27	2.31e-26	cholinesterase-like protein [Beauveria bassiana ARSEF 2860] &gt;EJP69147.1 cholinesterase-like protein [Beauveria bassiana ARSEF 2860]
BBA_06795	477	2.66	2.03	1.7	0	0.25	0	-4.92976	3.78e-08	1.49e-07	hypothetical protein BBA_06795 [Beauveria bassiana ARSEF 2860] &gt;EJP64413.1 hypothetical protein BBA_06795 [Beauveria bassiana ARSEF 2860]
BBA_06123	1455	10.99	26.54	29.03	0.59	0.56	0.87	-4.9247	2.29e-26	2.48e-25	DUF124 domain-containing protein [Beauveria bassiana ARSEF 2860] &gt;EJP64948.1 DUF124 domain-containing protein [Beauveria bassiana ARSEF 2860]
BBA_06016	2073	3.83	19.59	12.38	0.86	0.15	0.1	-4.91105	8.54e-26	9.01e-25	checkpoint kinase 2 [Beauveria bassiana ARSEF 2860] &gt;EJP65246.1 checkpoint kinase 2 [Beauveria bassiana ARSEF 2860]
BBA_03244	570	9.14	7.53	9.1	0	0	0.73	-4.90979	5.13e-18	3.96e-17	HLH transcription factor [Beauveria bassiana ARSEF 2860] &gt;EJP67464.1 HLH transcription factor [Beauveria bassiana ARSEF 2860]											0.0332664
BBA_08375	1008	23.57	28.02	18.34	0	0	2.01	-4.90023	9.04e-26	9.51e-25	serine/threonine protein kinase [Beauveria bassiana ARSEF 2860] &gt;EJP62660.1 serine/threonine protein kinase [Beauveria bassiana ARSEF 2860]
BBA_10365	1146	14.77	10.81	5.99	0.56	0.17	0.23	-4.8977	6.41e-23	6.12e-22	restless-like transposase [Beauveria bassiana ARSEF 2860] &gt;EJP60689.1 restless-like transposase [Beauveria bassiana ARSEF 2860]
BBA_09771	1137	92.57	116.38	115.21	2.34	3.06	4.78	-4.89108	6.43e-28	7.37e-27	FAD dependent oxidoreductase [Beauveria bassiana ARSEF 2860] &gt;EJP61296.1 FAD dependent oxidoreductase [Beauveria bassiana ARSEF 2860]
BBA_01635	1383	1.13	2.12	1.84	0.11	0	0.03	-4.88873	2.34e-14	1.47e-13	Cytochrome P450 CYP570E2 [Beauveria bassiana ARSEF 2860] &gt;EJP69670.1 Cytochrome P450 CYP570E2 [Beauveria bassiana ARSEF 2860]
BBA_02127	2244	3.18	4.1	9.77	0.19	0.15	0.18	-4.88561	1.66e-23	1.6e-22	Pfs, NACHT and Ankyrin domain protein [Beauveria bassiana ARSEF 2860] &gt;EJP69092.1 Pfs, NACHT and Ankyrin domain protein [Beauveria bassiana ARSEF 2860]
BBA_09994	1737	0.16	0.04	0.11	0	0	0	-4.88029	0.00373932	0.00751892	FAD binding domain-containing protein [Beauveria bassiana ARSEF 2860] &gt;EJP61063.1 FAD binding domain-containing protein [Beauveria bassiana ARSEF 2860]
BBA_09711	993	41.96	127.09	92.41	1.92	2.42	4.04	-4.87605	1.64e-27	1.85e-26	sphingolipid long chain base-responsive protein LSP1 [Beauveria bassiana ARSEF 2860] &gt;EJP61316.1 sphingolipid long chain base-responsive protein LSP1 [Beauveria bassiana ARSEF 2860]
BBA_00542	309	2.03	0.49	0.92	0	0	0	-4.87597	0.00373932	0.00751892	hypothetical protein BBA_00542 [Beauveria bassiana ARSEF 2860] &gt;EJP70912.1 hypothetical protein BBA_00542 [Beauveria bassiana ARSEF 2860]
BBA_03014	465	0	2.04	0	0	0	0	-4.86054	0.00213676	0.00448881	bZIP transcription factor [Beauveria bassiana ARSEF 2860] &gt;EJP68118.1 bZIP transcription factor [Beauveria bassiana ARSEF 2860] &gt;KGQ07766.1 hypothetical protein BBAD15_g6902 [Beauveria bassiana D1-5]
BBA_01595	939	104.58	87.2	79.7	3.84	2.99	2.11	-4.86002	3.28e-27	3.68e-26	hypothetical protein BBA_01595 [Beauveria bassiana ARSEF 2860] &gt;EJP69630.1 hypothetical protein BBA_01595 [Beauveria bassiana ARSEF 2860]
BBA_03122	1830	6.65	6.86	4.15	0	0.62	0	-4.86001	9.57e-22	8.75e-21	acriflavine sensitivity control protein acr-2 [Beauveria bassiana ARSEF 2860] &gt;EJP68226.1 acriflavine sensitivity control protein acr-2 [Beauveria bassiana ARSEF 2860]
BBA_03845	1056	2.59	2.5	1.89	0	0.22	0	-4.85693	1.14e-13	6.87e-13	defective in cullin neddylation protein [Beauveria bassiana ARSEF 2860] &gt;EJP67271.1 defective in cullin neddylation protein [Beauveria bassiana ARSEF 2860]
BBA_07992	1422	0.38	0.01	0	0	0	0	-4.84971	0.00373932	0.00751892	DUF895 domain membrane protein [Beauveria bassiana ARSEF 2860] &gt;EJP62981.1 DUF895 domain membrane protein [Beauveria bassiana ARSEF 2860]
BBA_02401	1143	43.63	39.67	30.76	0	0	3.45	-4.84264	1.16e-26	1.27e-25	integral membrane protein PTH11 [Beauveria bassiana ARSEF 2860] &gt;EJP68399.1 integral membrane protein PTH11 [Beauveria bassiana ARSEF 2860]
BBA_09503	5016	0.76	0.99	0.63	0.04	0.01	0.02	-4.84034	8.29e-18	6.31e-17	WD domain protein [Beauveria bassiana ARSEF 2860] &gt;EJP61535.1 WD domain protein [Beauveria bassiana ARSEF 2860]
BBA_03113	2523	3.12	6.12	7.02	0.19	0	0.29	-4.83906	4.86e-24	4.78e-23	hypothetical protein BBA_03113 [Beauveria bassiana ARSEF 2860] &gt;EJP68217.1 hypothetical protein BBA_03113 [Beauveria bassiana ARSEF 2860]
BBA_02789	2148	150.25	140	148.7	2.19	3.86	7.64	-4.83761	6.09e-28	6.98e-27	hypothetical protein BBA_02789 [Beauveria bassiana ARSEF 2860] &gt;EJP67893.1 hypothetical protein BBA_02789 [Beauveria bassiana ARSEF 2860]
BBA_00540	1458	10.22	12.54	15.64	0.38	0.45	0.41	-4.82771	2.41e-24	2.4e-23	MFS transporter, putative [Beauveria bassiana ARSEF 2860] &gt;EJP70910.1 MFS transporter, putative [Beauveria bassiana ARSEF 2860]
BBA_04585	2685	3.31	2.67	4.19	0.07	0.21	0.06	-4.82079	2.53e-21	2.28e-20	elongation factor-2 kinase EFK-1B isoform [Beauveria bassiana ARSEF 2860] &gt;EJP66645.1 elongation factor-2 kinase EFK-1B isoform [Beauveria bassiana ARSEF 2860]
BBA_04104	933	51.01	37.01	23.85	1.12	0.83	1.72	-4.81432	1.26e-25	1.32e-24	DNA-binding protein [Beauveria bassiana ARSEF 2860] &gt;EJP66811.1 DNA-binding protein [Beauveria bassiana ARSEF 2860]
BBA_03249	471	0.41	0.98	0.29	0	0	0	-4.79883	0.00373932	0.00751892	hypothetical protein BBA_03249 [Beauveria bassiana ARSEF 2860] &gt;EJP67469.1 hypothetical protein BBA_03249 [Beauveria bassiana ARSEF 2860]
BBA_08235	1707	18.24	14.66	18.64	0	0	1.55	-4.79855	8.09e-26	8.54e-25	sialidase-like protein [Beauveria bassiana ARSEF 2860] &gt;EJP62848.1 sialidase-like protein [Beauveria bassiana ARSEF 2860]
BBA_01495	435	18.3	21.26	25.13	0.41	0.25	1.74	-4.79755	3.24e-20	2.79e-19	hypothetical protein BBA_01495 [Beauveria bassiana ARSEF 2860] &gt;EJP69530.1 hypothetical protein BBA_01495 [Beauveria bassiana ARSEF 2860]
BBA_03121	1059	1.49	5.33	3.9	0.14	0	0.18	-4.77601	3.51e-17	2.58e-16	cell surface protein [Beauveria bassiana ARSEF 2860] &gt;EJP68225.1 cell surface protein [Beauveria bassiana ARSEF 2860]
BBA_03476	915	0.22	0.24	0.17	0	0	0	-4.77541	0.00373932	0.00751892	NmrA-like family protein [Beauveria bassiana ARSEF 2860] &gt;EJP67696.1 NmrA-like family protein [Beauveria bassiana ARSEF 2860]
BBA_02157	1692	7.1	22.63	28.33	0.1	2	0	-4.7749	7.52e-25	7.65e-24	DUF300 domain protein, putative [Beauveria bassiana ARSEF 2860] &gt;EJP69122.1 DUF300 domain protein, putative [Beauveria bassiana ARSEF 2860]
BBA_06917	1230	777.56	575.84	456.81	24.95	14.33	22.12	-4.76512	1.46e-27	1.65e-26	glycosyl hydrolase [Beauveria bassiana ARSEF 2860] &gt;EJP64213.1 glycosyl hydrolase [Beauveria bassiana ARSEF 2860]
BBA_01727	558	0	0	1.06	0	0	0	-4.76509	0.00373932	0.00751892	hypothetical protein BBA_01727 [Beauveria bassiana ARSEF 2860] &gt;EJP69762.1 hypothetical protein BBA_01727 [Beauveria bassiana ARSEF 2860]
BBA_04063	1284	307.14	326.67	255.09	11.43	9.74	9.36	-4.75305	2.86e-27	3.21e-26	aspartic proteinase [Beauveria bassiana ARSEF 2860] &gt;EJP66770.1 aspartic proteinase [Beauveria bassiana ARSEF 2860]
BBA_02284	1818	0.07	0	0.19	0	0	0	-4.75174	0.00661572	0.012668	Zn(II)2Cys6 transcriptional activator [Beauveria bassiana ARSEF 2860] &gt;EJP69249.1 Zn(II)2Cys6 transcriptional activator [Beauveria bassiana ARSEF 2860]
BBA_02313	2652	0	8.14	11.81	0	0.73	0	-4.74823	3.23e-23	3.1e-22	tudor domain-containing protein [Beauveria bassiana ARSEF 2860] &gt;EJP68311.1 tudor domain-containing protein [Beauveria bassiana ARSEF 2860]
BBA_03004	801	0.27	0	0.42	0	0	0	-4.7473	0.00661572	0.012668	tat pathway signal sequence [Beauveria bassiana ARSEF 2860] &gt;EJP68108.1 tat pathway signal sequence [Beauveria bassiana ARSEF 2860]
BBA_06032	786	8.09	10.18	15.91	0	0.78	0.49	-4.74646	2.55e-20	2.21e-19	spherulin-1A [Beauveria bassiana ARSEF 2860] &gt;EJP64857.1 spherulin-1A [Beauveria bassiana ARSEF 2860]
BBA_02367	4722	6.81	5.28	7.79	0.32	0	0.31	-4.74102	1.62e-25	1.68e-24	transcription mediator subunit Med12 [Beauveria bassiana ARSEF 2860] &gt;EJP68365.1 transcription mediator subunit Med12 [Beauveria bassiana ARSEF 2860]
BBA_04781	1188	0.25	0	0.17	0	0	0	-4.73844	0.00661572	0.012668	putative aspartic protease [Beauveria bassiana ARSEF 2860] &gt;EJP66288.1 putative aspartic protease [Beauveria bassiana ARSEF 2860]
BBA_09558	879	0.35	0	0.24	0	0	0	-4.73844	0.00661572	0.012668	hypothetical protein BBA_09558 [Beauveria bassiana ARSEF 2860] &gt;EJP61479.1 hypothetical protein BBA_09558 [Beauveria bassiana ARSEF 2860]
BBA_04290	1497	96.49	117.15	122.5	3.92	3.11	4.61	-4.72587	8.83e-27	9.77e-26	hypothetical protein BBA_04290 [Beauveria bassiana ARSEF 2860] &gt;EJP66997.1 hypothetical protein BBA_04290 [Beauveria bassiana ARSEF 2860]
BBA_02368	3156	0.14	0	0	0	0	0	-4.72079	0.00661572	0.012668	RhoGAP domain-containing protein [Beauveria bassiana ARSEF 2860] &gt;EJP68366.1 RhoGAP domain-containing protein [Beauveria bassiana ARSEF 2860]
BBA_10187	627	525	321.43	270.99	15.83	16.21	11.25	-4.71969	9.33e-27	1.03e-25	hypothetical protein BBA_10187 [Beauveria bassiana ARSEF 2860] &gt;EJP60866.1 hypothetical protein BBA_10187 [Beauveria bassiana ARSEF 2860]
BBA_03622	2079	41.32	35.62	31.08	0	0	3.53	-4.70956	2.13e-26	2.31e-25	calponin-like protein [Beauveria bassiana ARSEF 2860] &gt;EJP67842.1 calponin-like protein [Beauveria bassiana ARSEF 2860]
BBA_06193	1980	51.58	128.79	190.89	3.73	8.08	1.36	-4.70925	9.47e-27	1.05e-25	transcription factor Opi1 [Beauveria bassiana ARSEF 2860] &gt;EJP65018.1 transcription factor Opi1 [Beauveria bassiana ARSEF 2860]
BBA_07115	1515	184.13	134.59	180.66	6.3	5.89	5.32	-4.70751	8.78e-27	9.73e-26	hypothetical protein BBA_07115 [Beauveria bassiana ARSEF 2860] &gt;EJP63791.1 hypothetical protein BBA_07115 [Beauveria bassiana ARSEF 2860]
BBA_03993	2580	0.42	0.37	0.43	0	0.02	0.02	-4.69613	9.42e-10	4.27e-09	HET domain protein [Beauveria bassiana ARSEF 2860] &gt;EJP67419.1 HET domain protein [Beauveria bassiana ARSEF 2860]
BBA_04728	1668	17.85	20.46	14.91	0	1.98	0	-4.69504	5.4e-24	5.3e-23	coenzyme A transferase [Beauveria bassiana ARSEF 2860] &gt;EJP66235.1 coenzyme A transferase [Beauveria bassiana ARSEF 2860]
BBA_08067	1344	101.33	88.43	89.06	2.52	0.36	6.8	-4.69469	1.8e-26	1.96e-25	cyclin domain-containing protein [Beauveria bassiana ARSEF 2860] &gt;EJP63056.1 cyclin domain-containing protein [Beauveria bassiana ARSEF 2860] &gt;KGQ05043.1 G2/mitotic-specific cyclin-B [Beauveria bassiana D1-5]
BBA_06862	1455	73.29	74.71	82.61	2.53	2.3	3.33	-4.69392	2.55e-26	2.75e-25	dimethylaniline monooxygenase [Beauveria bassiana ARSEF 2860] &gt;EJP64158.1 dimethylaniline monooxygenase [Beauveria bassiana ARSEF 2860]
BBA_09560	933	1.38	5.3	4.9	0	0	0.37	-4.69202	1.89e-16	1.34e-15	GATA zinc finger protein [Beauveria bassiana ARSEF 2860] &gt;EJP61481.1 GATA zinc finger protein [Beauveria bassiana ARSEF 2860]
BBA_07979	1308	47.57	27.72	20.3	1.06	1.05	1.25	-4.69023	3.34e-25	3.42e-24	hypothetical protein BBA_07979 [Beauveria bassiana ARSEF 2860] &gt;EJP62968.1 hypothetical protein BBA_07979 [Beauveria bassiana ARSEF 2860]
BBA_06722	1263	32.64	19.7	29.44	0	3.11	0	-4.68528	2.99e-24	2.98e-23	CDP-alcohol phosphatidyltransferase [Beauveria bassiana ARSEF 2860] &gt;EJP64340.1 CDP-alcohol phosphatidyltransferase [Beauveria bassiana ARSEF 2860] &gt;KGQ07275.1 putative CDP-alcohol phosphatidyltransferase class-I family protein C22A12.10 [Beauveria bassiana D1-5]
BBA_03937	1029	109.16	114.42	84.6	10.4	0	0.94	-4.67981	4.05e-26	4.34e-25	nmt1 protein [Beauveria bassiana ARSEF 2860] &gt;EJP67363.1 nmt1 protein [Beauveria bassiana ARSEF 2860]
BBA_02761	1365	151.69	81.52	49.07	5.68	1.4	2.91	-4.67807	2.82e-26	3.04e-25	Major facilitator superfamily, general substrate transporter [Beauveria bassiana ARSEF 2860] &gt;EJP67865.1 Major facilitator superfamily, general substrate transporter [Beauveria bassiana ARSEF 2860]
BBA_05838	3048	411.05	322.79	277.06	10.14	13.77	11.32	-4.6668	9.6e-27	1.06e-25	glycosyl hydrolase family 2 [Beauveria bassiana ARSEF 2860] &gt;EJP65068.1 glycosyl hydrolase family 2 [Beauveria bassiana ARSEF 2860]
BBA_00462	1365	13.11	21.29	17.54	0.83	1.18	0	-4.65159	2.4e-23	2.31e-22	APSES transcription factor Xbp1 [Beauveria bassiana ARSEF 2860] &gt;EJP70832.1 APSES transcription factor Xbp1 [Beauveria bassiana ARSEF 2860]
BBA_09316	1470	168.81	181.18	173.26	6.09	4.87	8.09	-4.6511	2.35e-26	2.55e-25	MFS transporter, putative [Beauveria bassiana ARSEF 2860] &gt;EJP61754.1 MFS transporter, putative [Beauveria bassiana ARSEF 2860]
BBA_04011	2175	49.75	50.23	54.96	1.65	3.52	0.57	-4.62836	1.07e-25	1.12e-24	WD domain-containing protein [Beauveria bassiana ARSEF 2860] &gt;EJP66718.1 WD domain-containing protein [Beauveria bassiana ARSEF 2860]
BBA_09168	1017	3.19	1.13	0.47	0.16	0	0	-4.62346	2.67e-11	1.37e-10	retinol dehydrogenase 12 [Beauveria bassiana ARSEF 2860] &gt;EJP61916.1 retinol dehydrogenase 12 [Beauveria bassiana ARSEF 2860]
BBA_04518	633	5.77	4.96	5.6	0.42	0.26	0	-4.61801	2.52e-14	1.59e-13	hypothetical protein BBA_04518 [Beauveria bassiana ARSEF 2860] &gt;EJP66578.1 hypothetical protein BBA_04518 [Beauveria bassiana ARSEF 2860]
BBA_02592	2583	14.81	10.25	11.64	0	0.78	0.55	-4.61717	3.1e-24	3.07e-23	eukaryotic aspartyl protease [Beauveria bassiana ARSEF 2860] &gt;EJP68590.1 eukaryotic aspartyl protease [Beauveria bassiana ARSEF 2860]
BBA_01279	2034	67.44	50.93	65.43	4.34	0.25	2.16	-4.60945	8.95e-26	9.43e-25	eukaryotic translation initiation factor eIF2A [Beauveria bassiana ARSEF 2860] &gt;EJP69314.1 eukaryotic translation initiation factor eIF2A [Beauveria bassiana ARSEF 2860]
BBA_03031	1332	105.46	80.58	64.37	3.54	2.93	2.96	-4.60601	1.4e-25	1.46e-24	lipase 2 precursor [Beauveria bassiana ARSEF 2860] &gt;EJP68135.1 lipase 2 precursor [Beauveria bassiana ARSEF 2860]
BBA_00573	606	7.68	6.94	7.76	0.91	0	0	-4.59855	3.41e-16	2.39e-15	hypothetical protein BBA_00573 [Beauveria bassiana ARSEF 2860] &gt;EJP70943.1 hypothetical protein BBA_00573 [Beauveria bassiana ARSEF 2860]
BBA_05988	2430	74.59	60.38	65.44	1.29	3.18	2.97	-4.588	1.13e-25	1.19e-24	pumilio domain-containing protein [Beauveria bassiana ARSEF 2860] &gt;EJP65218.1 pumilio domain-containing protein [Beauveria bassiana ARSEF 2860]
BBA_03934	1650	123.63	86.96	72.22	2.9	3.21	4.49	-4.58747	1.19e-25	1.25e-24	Cytochrome P450 CYP617A1 [Beauveria bassiana ARSEF 2860] &gt;ADK36664.1 cytochrome P450 monooxygenase CYP617N1 [Beauveria bassiana] &gt;EJP67360.1 Cytochrome P450 CYP617A1 [Beauveria bassiana ARSEF 2860]
BBA_05245	2169	3.86	2.95	2.16	0.33	0	0	-4.58571	3.83e-19	3.12e-18	cell division control protein [Beauveria bassiana ARSEF 2860] &gt;EJP65834.1 cell division control protein [Beauveria bassiana ARSEF 2860]
BBA_03816	444	5.9	4.71	7.22	0.2	0	0.5	-4.58395	2.32e-12	1.28e-11	lectin-like protein [Beauveria bassiana ARSEF 2860] &gt;EJP67242.1 lectin-like protein [Beauveria bassiana ARSEF 2860]
BBA_00799	1821	158.8	191.91	272.7	5.89	4.46	13.23	-4.58181	6.87e-26	7.26e-25	phosphate transporter [Beauveria bassiana ARSEF 2860] &gt;EJP69930.1 phosphate transporter [Beauveria bassiana ARSEF 2860]
BBA_06726	1551	1.22	1.02	0.6	0.06	0.04	0	-4.57949	4.17e-11	2.1e-10	Cytochrome P450 CYP625A1 [Beauveria bassiana ARSEF 2860] &gt;EJP64344.1 Cytochrome P450 CYP625A1 [Beauveria bassiana ARSEF 2860]
BBA_09840	942	109.93	160.37	157.32	5.97	5.58	5.71	-4.57216	2.17e-25	2.24e-24	hypothetical protein BBA_09840 [Beauveria bassiana ARSEF 2860] &gt;EJP61222.1 hypothetical protein BBA_09840 [Beauveria bassiana ARSEF 2860]
BBA_04449	1509	16.42	37.36	34.91	0.01	3.65	0	-4.56299	6.02e-24	5.9e-23	helix-loop-helix DNA-binding domain-containing protein [Beauveria bassiana ARSEF 2860] &gt;EJP66509.1 helix-loop-helix DNA-binding domain-containing protein [Beauveria bassiana ARSEF 2860]
BBA_04942	1314	11	5.72	4.47	0.16	0.28	0.36	-4.5557	3.31e-20	2.85e-19	fluG protein [Beauveria bassiana ARSEF 2860] &gt;EJP65971.1 fluG protein [Beauveria bassiana ARSEF 2860]
BBA_08424	5712	8.96	3.67	2.45	0.2	0.12	0.22	-4.55131	8.78e-24	8.55e-23	nonribosomal peptide synthase, putative [Beauveria bassiana ARSEF 2860] &gt;EJP62709.1 nonribosomal peptide synthase, putative [Beauveria bassiana ARSEF 2860]
BBA_07468	678	32.26	44.75	68.61	3.76	0	2.3	-4.55035	9.68e-24	9.42e-23	MYB DNA-binding domain-containing protein [Beauveria bassiana ARSEF 2860] &gt;EJP63542.1 MYB DNA-binding domain-containing protein [Beauveria bassiana ARSEF 2860]
BBA_08853	1392	1.37	1.74	1.81	0.07	0.09	0.03	-4.5373	2.2e-13	1.3e-12	transcriptional regulator [Beauveria bassiana ARSEF 2860] &gt;EJP62179.1 transcriptional regulator [Beauveria bassiana ARSEF 2860]
BBA_06295	963	13.92	45	35.45	0.17	3.99	0	-4.52956	7.36e-23	7e-22	Fip1 domain-containing protein [Beauveria bassiana ARSEF 2860] &gt;EJP64726.1 Fip1 domain-containing protein [Beauveria bassiana ARSEF 2860]
BBA_00646	315	6.42	7.59	3.79	0	0.54	0.38	-4.52613	5.02e-09	2.14e-08	hypothetical protein BBA_00646 [Beauveria bassiana ARSEF 2860] &gt;EJP71016.1 hypothetical protein BBA_00646 [Beauveria bassiana ARSEF 2860]
BBA_05706	477	56.7	36.74	21.31	2.56	0.84	1.89	-4.51699	1.54e-21	1.39e-20	putative membrane protein [Beauveria bassiana ARSEF 2860] &gt;EJP65375.1 putative membrane protein [Beauveria bassiana ARSEF 2860]
BBA_04783	2517	0.21	0.58	0.33	0	0.02	0.02	-4.51595	6.69e-09	2.83e-08	UDP-N-acetylmuramate--L-alanine ligase [Beauveria bassiana ARSEF 2860] &gt;EJP66290.1 UDP-N-acetylmuramate--L-alanine ligase [Beauveria bassiana ARSEF 2860]
BBA_10105	6519	27.43	20.56	22.55	1.44	0.82	0.47	-4.51054	5.04e-25	5.16e-24	nonribosomal peptide synthase [Beauveria bassiana ARSEF 2860] &gt;EJP60951.1 nonribosomal peptide synthase [Beauveria bassiana ARSEF 2860]
BBA_01450	1449	6.33	9.31	65.31	1.32	0.88	1.13	-4.51031	7.09e-24	6.93e-23	alternative sulfate transporter [Beauveria bassiana ARSEF 2860] &gt;EJP69485.1 alternative sulfate transporter [Beauveria bassiana ARSEF 2860]
BBA_00478	984	22.99	34.05	32.31	0.02	4.06	0	-4.49636	1.34e-22	1.26e-21	calcineurin-like phosphoesterase [Beauveria bassiana ARSEF 2860] &gt;EJP70848.1 calcineurin-like phosphoesterase [Beauveria bassiana ARSEF 2860] &gt;KGQ12236.1 Serine/threonine-protein phosphatase PP2A catalyti c subunit [Beauveria bassiana D1-5] &gt;OAA45812.1 serine/threonine-protein phosphatase PP2A catalytic subunit [Cordyceps brongniartii RCEF 3172] &gt;OAA81426.1 serine/threonine-protein ph…
BBA_09925	783	13.68	12.19	11.93	0.97	0.51	0.22	-4.47853	1.61e-19	1.34e-18	tetratricopeptide repeat domain protein [Beauveria bassiana ARSEF 2860] &gt;EJP61120.1 tetratricopeptide repeat domain protein [Beauveria bassiana ARSEF 2860]
BBA_03500	3480	0.29	0.36	1.01	0	0	0.05	-4.47202	1.79e-13	1.06e-12	MCM2/3/5 family protein [Beauveria bassiana ARSEF 2860] &gt;EJP67720.1 MCM2/3/5 family protein [Beauveria bassiana ARSEF 2860]
BBA_08913	525	851.82	737.32	537.83	37.84	18.04	45.66	-4.47174	6.28e-25	6.4e-24	hypothetical protein BBA_08913 [Beauveria bassiana ARSEF 2860] &gt;EJP62116.1 hypothetical protein BBA_08913 [Beauveria bassiana ARSEF 2860]
BBA_08276	2955	34.76	20.01	17.33	2.9	0	0	-4.471	2.89e-24	2.87e-23	MIT domain-containing protein [Beauveria bassiana ARSEF 2860] &gt;EJP62731.1 MIT domain-containing protein [Beauveria bassiana ARSEF 2860]
BBA_02945	1143	75.81	103.72	83.29	3.58	3.44	4.09	-4.46835	1.98e-24	1.99e-23	LysM domain-containing protein [Beauveria bassiana ARSEF 2860] &gt;EJP68049.1 LysM domain-containing protein [Beauveria bassiana ARSEF 2860]
BBA_02707	402	8.19	9.85	6.28	0.48	0.3	0.41	-4.46279	7.17e-13	4.09e-12	hypothetical protein BBA_02707 [Beauveria bassiana ARSEF 2860] &gt;EJP68705.1 hypothetical protein BBA_02707 [Beauveria bassiana ARSEF 2860]
BBA_03165	1569	13	11.54	13.59	1.58	0	0	-4.46062	2.96e-22	2.75e-21	RING-7 protein [Beauveria bassiana ARSEF 2860] &gt;EJP68269.1 RING-7 protein [Beauveria bassiana ARSEF 2860]
BBA_06024	774	3.23	3.4	4.6	0.13	0.34	0	-4.45497	2.12e-13	1.26e-12	hypothetical protein BBA_06024 [Beauveria bassiana ARSEF 2860] &gt;EJP64849.1 hypothetical protein BBA_06024 [Beauveria bassiana ARSEF 2860]
BBA_10177	1008	1	0.35	0.31	0.05	0	0	-4.43709	4.28e-06	1.35e-05	phosphatidylserine decarboxylase [Beauveria bassiana ARSEF 2860] &gt;EJP60877.1 phosphatidylserine decarboxylase [Beauveria bassiana ARSEF 2860]
BBA_03553	2784	9.43	8.85	8.11	0.77	0	0.29	-4.43014	9.95e-23	9.4e-22	telomere silencing protein Zds1, putative [Beauveria bassiana ARSEF 2860] &gt;EJP67773.1 telomere silencing protein Zds1, putative [Beauveria bassiana ARSEF 2860]
BBA_09142	357	68.47	65.61	49.97	2.81	2.72	4.87	-4.42411	5.86e-21	5.21e-20	hypothetical protein BBA_09142 [Beauveria bassiana ARSEF 2860] &gt;EJP61890.1 hypothetical protein BBA_09142 [Beauveria bassiana ARSEF 2860]
BBA_06031	921	2.12	1.65	0.86	0.12	0	0.05	-4.42387	3.41e-10	1.6e-09	metallo-beta-lactamase superfamily protein [Beauveria bassiana ARSEF 2860] &gt;EJP64856.1 metallo-beta-lactamase superfamily protein [Beauveria bassiana ARSEF 2860]
BBA_09884	255	3.12	12.21	0.89	0	1.04	0	-4.41782	2.9e-06	9.38e-06	hypothetical protein BBA_09884 [Beauveria bassiana ARSEF 2860] &gt;EJP61182.1 hypothetical protein BBA_09884 [Beauveria bassiana ARSEF 2860]
BBA_05628	2799	26.43	24.09	24.42	2.8	0.35	0.02	-4.41165	8.32e-24	8.12e-23	glycoside hydrolase family 3 [Beauveria bassiana ARSEF 2860] &gt;EJP65297.1 glycoside hydrolase family 3 [Beauveria bassiana ARSEF 2860]
BBA_00687	1470	5.33	0	2.7	0.14	0.04	0.14	-4.40489	8.93e-16	6.12e-15	hypothetical protein BBA_00687 [Beauveria bassiana ARSEF 2860] &gt;EJP69818.1 hypothetical protein BBA_00687 [Beauveria bassiana ARSEF 2860]
BBA_06704	1581	42.42	54	60.17	3.47	0.18	3.06	-4.39511	6.81e-24	6.66e-23	SMI1/KNR4 family protein [Beauveria bassiana ARSEF 2860] &gt;EJP64322.1 SMI1/KNR4 family protein [Beauveria bassiana ARSEF 2860]
BBA_10252	309	2.61	3.33	3.64	0.45	0	0	-4.39398	4.28e-06	1.35e-05	hypothetical protein BBA_10252 [Beauveria bassiana ARSEF 2860] &gt;EJP60804.1 hypothetical protein BBA_10252 [Beauveria bassiana ARSEF 2860]
BBA_09515	1458	16.94	16.88	30.07	0.8	1.94	0.19	-4.39084	2.68e-22	2.51e-21	aminotransferase class I and II [Beauveria bassiana ARSEF 2860] &gt;EJP61547.1 aminotransferase class I and II [Beauveria bassiana ARSEF 2860]
BBA_10130	462	42	40.83	27.63	0	6.6	0	-4.3802	1.19e-19	1e-18	hypothetical protein BBA_10130 [Beauveria bassiana ARSEF 2860] &gt;EJP60923.1 hypothetical protein BBA_10130 [Beauveria bassiana ARSEF 2860]
BBA_08501	765	40.5	87.22	64.72	1.9	5.1	2.36	-4.36168	8.82e-23	8.35e-22	putative SAM-dependent methyltransferase [Beauveria bassiana ARSEF 2860] &gt;EJP62590.1 putative SAM-dependent methyltransferase [Beauveria bassiana ARSEF 2860]
BBA_01144	1272	81.89	109.87	142.68	0	8.43	6.83	-4.35717	9.64e-24	9.38e-23	endoplasmic reticulum-golgi intermediate compartment protein 3 [Beauveria bassiana ARSEF 2860] &gt;EJP70275.1 endoplasmic reticulum-golgi intermediate compartment protein 3 [Beauveria bassiana ARSEF 2860] &gt;KGQ10371.1 hypothetical protein BBAD15_g4284 [Beauveria bassiana D1-5]
BBA_04234	291	5252.52	8894.69	7470.46	397.73	539.42	613.74	-4.34143	4.74e-24	4.67e-23	HMG box protein [Beauveria bassiana ARSEF 2860] &gt;EJP66941.1 HMG box protein [Beauveria bassiana ARSEF 2860] &gt;KGQ12762.1 Non-histone chromosomal protein 6 [Beauveria bassiana D1-5]
BBA_00572	426	7.12	5.5	3.69	0.21	0	0.55	-4.33994	5.78e-11	2.89e-10	glyoxalase/bleomycin resistance protein/dioxygenase [Beauveria bassiana ARSEF 2860] &gt;EJP70942.1 glyoxalase/bleomycin resistance protein/dioxygenase [Beauveria bassiana ARSEF 2860]
BBA_03118	2016	37.17	50.59	314.82	1.11	2.52	14.61	-4.32909	8.45e-24	8.23e-23	von Willebrand factor type A domain-containing protein [Beauveria bassiana ARSEF 2860] &gt;EJP68222.1 von Willebrand factor type A domain-containing protein [Beauveria bassiana ARSEF 2860]
BBA_05685	1491	1.21	1.25	0.69	0.03	0	0.08	-4.31477	7.16e-11	3.55e-10	Cytochrome P450 CYP584D4 [Beauveria bassiana ARSEF 2860] &gt;EJP65354.1 Cytochrome P450 CYP584D4 [Beauveria bassiana ARSEF 2860]
BBA_04443	1878	95.7	72.41	84.47	5.16	3.06	3.31	-4.30726	1.95e-23	1.88e-22	chromatin remodelling complex subunit [Beauveria bassiana ARSEF 2860] &gt;EJP66503.1 chromatin remodelling complex subunit [Beauveria bassiana ARSEF 2860]
BBA_06665	663	61.51	81.37	76.34	1.58	3.76	5.8	-4.30612	1.9e-22	1.79e-21	ubiquitin-conjugating enzyme [Beauveria bassiana ARSEF 2860] &gt;EJP64283.1 ubiquitin-conjugating enzyme [Beauveria bassiana ARSEF 2860]
BBA_02775	1470	9.65	12.3	6.27	0.2	0.98	0.16	-4.3001	6.76e-20	5.72e-19	Amine oxidase [Beauveria bassiana ARSEF 2860] &gt;EJP67879.1 Amine oxidase [Beauveria bassiana ARSEF 2860]
BBA_08097	201	117.01	180.76	160.94	24.62	19.85	8.07	-4.28787	2.71e-18	2.13e-17	hypothetical protein BBA_08097 [Beauveria bassiana ARSEF 2860] &gt;EJP62892.1 hypothetical protein BBA_08097 [Beauveria bassiana ARSEF 2860] &gt;KGQ03970.1 hypothetical protein BBAD15_g10791 [Beauveria bassiana D1-5]
BBA_02369	297	30.71	36.16	39.78	1.06	1.97	4.61	-4.28023	4.39e-17	3.22e-16	40S ribosomal protein S28 [Beauveria bassiana ARSEF 2860] &gt;EJP68367.1 40S ribosomal protein S28 [Beauveria bassiana ARSEF 2860]
BBA_02766	1044	10.69	10.39	5.1	0.42	0.06	0.7	-4.27196	5.61e-19	4.55e-18	BTB domain transcription factor [Beauveria bassiana ARSEF 2860] &gt;EJP67870.1 BTB domain transcription factor [Beauveria bassiana ARSEF 2860]
BBA_08361	1680	393.31	458.77	507.2	29.73	19.75	15.16	-4.27052	1.84e-23	1.78e-22	serine carboxypeptidase [Beauveria bassiana ARSEF 2860] &gt;EJP62646.1 serine carboxypeptidase [Beauveria bassiana ARSEF 2860]
BBA_00322	774	1.03	3.2	0.98	0	0.1	0.1	-4.26781	1.94e-09	8.57e-09	metalloprotease-like protein [Beauveria bassiana ARSEF 2860] &gt;EJP70692.1 metalloprotease-like protein [Beauveria bassiana ARSEF 2860]
BBA_10258	4500	1.4	1.16	0.93	0.1	0.02	0.03	-4.2539	6.05e-17	4.39e-16	pol-like protein [Beauveria bassiana ARSEF 2860] &gt;EJP60790.1 pol-like protein [Beauveria bassiana ARSEF 2860]
BBA_02952	1020	15.33	14.91	16.91	0.59	1.04	0.72	-4.25134	3.67e-20	3.15e-19	RTA1 domain-containing protein [Beauveria bassiana ARSEF 2860] &gt;EJP68056.1 RTA1 domain-containing protein [Beauveria bassiana ARSEF 2860]
BBA_07780	2286	4.23	22.09	5.45	0	0	1.41	-4.24174	1.23e-21	1.12e-20	alpha-N-acetylglucosaminidase [Beauveria bassiana ARSEF 2860] &gt;EJP63180.1 alpha-N-acetylglucosaminidase [Beauveria bassiana ARSEF 2860]
BBA_04407	2322	23.99	18.39	14.27	1.14	0.73	0.8	-4.23316	5.43e-22	5.01e-21	MSP1 protein [Beauveria bassiana ARSEF 2860] &gt;EJP66467.1 MSP1 protein [Beauveria bassiana ARSEF 2860]
BBA_03235	1737	0	0.25	3.35	0	0.2	0	-4.23	4.67e-12	2.52e-11	glycoside hydrolase family 32 protein [Beauveria bassiana ARSEF 2860] &gt;EJP67455.1 glycoside hydrolase family 32 protein [Beauveria bassiana ARSEF 2860]
BBA_10281	2616	23.35	28.06	35.43	0	1.92	2.23	-4.21898	2.03e-22	1.9e-21	chitin synthase activator [Beauveria bassiana ARSEF 2860] &gt;EJP60769.1 chitin synthase activator [Beauveria bassiana ARSEF 2860]
BBA_07186	2757	2.12	0.67	1.61	0	0	0.18	-4.21674	2.86e-16	2.01e-15	exocyst complex component Sec10 [Beauveria bassiana ARSEF 2860] &gt;EJP63862.1 exocyst complex component Sec10 [Beauveria bassiana ARSEF 2860]
BBA_01448	294	1.93	3.71	3.71	0	0	0.46	-4.20287	2.15e-05	6.16e-05	hypothetical protein BBA_01448 [Beauveria bassiana ARSEF 2860] &gt;EJP69483.1 hypothetical protein BBA_01448 [Beauveria bassiana ARSEF 2860]
BBA_08114	741	118.65	149.04	130.58	7.18	5.95	8.18	-4.20277	2.58e-22	2.41e-21	eukaryotic translation initiation factor 6 [Beauveria bassiana ARSEF 2860] &gt;EJP62909.1 eukaryotic translation initiation factor 6 [Beauveria bassiana ARSEF 2860] &gt;OAA36950.1 Translation initiation factor IF6 [Cordyceps brongniartii RCEF 3172]
BBA_01611	1452	0.49	0.23	0.2	0.03	0	0	-4.20154	2.15e-05	6.16e-05	FAD binding domain-containing protein [Beauveria bassiana ARSEF 2860] &gt;EJP69646.1 FAD binding domain-containing protein [Beauveria bassiana ARSEF 2860]
BBA_04490	1080	31.94	41.95	32.43	3.13	0.27	1.96	-4.19993	1.14e-21	1.04e-20	hypothetical protein BBA_04490 [Beauveria bassiana ARSEF 2860] &gt;EJP66550.1 hypothetical protein BBA_04490 [Beauveria bassiana ARSEF 2860]
BBA_01996	849	10.6	3.8	8.62	0.42	0	0.67	-4.19966	2.11e-17	1.57e-16	GPI anchored protein, putative [Beauveria bassiana ARSEF 2860] &gt;EJP68961.1 GPI anchored protein, putative [Beauveria bassiana ARSEF 2860]
BBA_02029	2886	6.28	3.89	7.07	0	0.19	0.61	-4.18916	2.04e-20	1.78e-19	UbiD family decarboxylase [Beauveria bassiana ARSEF 2860] &gt;EJP68994.1 UbiD family decarboxylase [Beauveria bassiana ARSEF 2860]
BBA_07706	615	0.56	1.72	0.48	0	0	0.09	-4.18239	2.15e-05	6.16e-05	tat pathway signal sequence [Beauveria bassiana ARSEF 2860] &gt;EJP63312.1 tat pathway signal sequence [Beauveria bassiana ARSEF 2860]
BBA_10123	840	0	17.49	9.75	1.19	0	0.22	-4.18115	9.93e-18	7.52e-17	hypothetical protein BBA_10123 [Beauveria bassiana ARSEF 2860] &gt;EJP60936.1 hypothetical protein BBA_10123 [Beauveria bassiana ARSEF 2860]
BBA_00877	540	0.37	2.33	5.14	0	0.47	0	-4.18073	1.92e-08	7.77e-08	hypothetical protein BBA_00877 [Beauveria bassiana ARSEF 2860] &gt;EJP70008.1 hypothetical protein BBA_00877 [Beauveria bassiana ARSEF 2860]
BBA_04789	684	114.81	188.41	169.7	5.54	6.08	14.48	-4.17935	3.08e-22	2.87e-21	GrpB domain protein [Beauveria bassiana ARSEF 2860] &gt;EJP66296.1 GrpB domain protein [Beauveria bassiana ARSEF 2860]
BBA_02481	1155	33.86	50.76	37.99	1.38	2.1	2.82	-4.17898	1.27e-21	1.16e-20	DUF636 domain-containing protein [Beauveria bassiana ARSEF 2860] &gt;EJP68479.1 DUF636 domain-containing protein [Beauveria bassiana ARSEF 2860]
BBA_07793	540	9.85	7.23	5.11	0.51	0.5	0.22	-4.17871	5.26e-14	3.25e-13	hypothetical protein BBA_07793 [Beauveria bassiana ARSEF 2860] &gt;EJP63193.1 hypothetical protein BBA_07793 [Beauveria bassiana ARSEF 2860]
BBA_07120	1542	15.32	7.02	6.91	0.17	0.54	0.73	-4.17421	8.06e-20	6.81e-19	major facilitator superfamily transporter [Beauveria bassiana ARSEF 2860] &gt;EJP63796.1 major facilitator superfamily transporter [Beauveria bassiana ARSEF 2860]
BBA_04535	1653	40.73	54.35	61.06	0	4.62	3.41	-4.15281	6.44e-22	5.93e-21	serine/arginine repetitive matrix protein 1 [Beauveria bassiana ARSEF 2860] &gt;EJP66595.1 serine/arginine repetitive matrix protein 1 [Beauveria bassiana ARSEF 2860]
BBA_05948	4650	14.47	8.21	6.9	0.73	0.05	0.65	-4.15004	1.22e-21	1.11e-20	ATPase protein [Beauveria bassiana ARSEF 2860] &gt;EJP65178.1 ATPase protein [Beauveria bassiana ARSEF 2860]
BBA_02406	654	9.97	0.9	1.76	0	0	0.58	-4.14876	6.64e-13	3.79e-12	Ras small GTPase, Ras type [Beauveria bassiana ARSEF 2860] &gt;EJP68404.1 Ras small GTPase, Ras type [Beauveria bassiana ARSEF 2860] &gt;KGQ10039.1 Ras-related protein Rap-1b [Beauveria bassiana D1-5]
BBA_00847	2061	3.67	2.95	2.82	0	0.53	0	-4.14513	2.29e-16	1.62e-15	alkaline phosphatase [Beauveria bassiana ARSEF 2860] &gt;EJP69978.1 alkaline phosphatase [Beauveria bassiana ARSEF 2860]
BBA_09708	618	17.99	9.91	13.79	0.88	0.46	0.99	-4.14506	1.64e-17	1.23e-16	hypothetical protein BBA_09708 [Beauveria bassiana ARSEF 2860] &gt;EJP61363.1 hypothetical protein BBA_09708 [Beauveria bassiana ARSEF 2860]
BBA_07923	699	1.82	2.27	1.4	0.24	0	0	-4.14452	7.14e-09	3.01e-08	methyltransferase domain-containing protein [Beauveria bassiana ARSEF 2860] &gt;EJP63118.1 methyltransferase domain-containing protein [Beauveria bassiana ARSEF 2860]
BBA_07622	453	17.59	35.89	25.58	2	3.35	0	-4.13902	1.77e-17	1.32e-16	yjfJ-like protein [Beauveria bassiana ARSEF 2860] &gt;EJP63446.1 yjfJ-like protein [Beauveria bassiana ARSEF 2860] &gt;KGQ06450.1 hypothetical protein BBAD15_g8237 [Beauveria bassiana D1-5]
BBA_00469	1911	2.09	2.26	3.76	0	0.34	0.11	-4.13892	1.03e-15	7.02e-15	major facilitator superfamily transporter [Beauveria bassiana ARSEF 2860] &gt;EJP70839.1 major facilitator superfamily transporter [Beauveria bassiana ARSEF 2860]
BBA_02484	1674	17.18	14.04	14.61	0.44	0.87	1.04	-4.13144	1.3e-20	1.14e-19	glycosyl transferase group 1 [Beauveria bassiana ARSEF 2860] &gt;EJP68482.1 glycosyl transferase group 1 [Beauveria bassiana ARSEF 2860]
BBA_02233	2058	5.89	4.81	4.66	0.32	0.2	0.27	-4.10107	2e-18	1.58e-17	Glycoside hydrolase, catalytic core [Beauveria bassiana ARSEF 2860] &gt;EJP69198.1 Glycoside hydrolase, catalytic core [Beauveria bassiana ARSEF 2860]
BBA_09163	2019	32.39	92.18	83.93	4.33	3.79	3	-4.09981	9.61e-22	8.78e-21	carbohydrate-binding module family 21 [Beauveria bassiana ARSEF 2860] &gt;EJP61911.1 carbohydrate-binding module family 21 [Beauveria bassiana ARSEF 2860]
BBA_00196	579	6.92	8.17	4.21	0.34	0.83	0	-4.08783	3.89e-13	2.26e-12	tat pathway signal sequence [Beauveria bassiana ARSEF 2860] &gt;EJP70566.1 tat pathway signal sequence [Beauveria bassiana ARSEF 2860]
BBA_05037	447	9.79	15.23	13.56	1.81	0	0.61	-4.08425	3.26e-15	2.16e-14	cyclophilin A [Beauveria bassiana ARSEF 2860] &gt;EJP66066.1 cyclophilin A [Beauveria bassiana ARSEF 2860]
BBA_05936	2532	20.56	31.11	44.93	3.86	0.09	1.2	-4.08381	1.77e-21	1.61e-20	leucine Rich Repeat domain-containing protein [Beauveria bassiana ARSEF 2860] &gt;EJP65166.1 leucine Rich Repeat domain-containing protein [Beauveria bassiana ARSEF 2860]
BBA_02379	807	5348.97	4201.68	4739.55	312.74	182.62	328.12	-4.07808	6.31e-22	5.82e-21	adhesin protein Mad2 [Beauveria bassiana ARSEF 2860] &gt;EJP68377.1 adhesin protein Mad2 [Beauveria bassiana ARSEF 2860]
BBA_03840	393	275.74	368.43	320.54	33.04	12.82	22.34	-4.07333	2.55e-21	2.3e-20	hypothetical protein BBA_03840 [Beauveria bassiana ARSEF 2860] &gt;EJP67266.1 hypothetical protein BBA_03840 [Beauveria bassiana ARSEF 2860]
BBA_09224	1962	59.75	52.5	61.33	5.4	3	0.99	-4.07265	1.99e-21	1.8e-20	hypothetical protein BBA_09224 [Beauveria bassiana ARSEF 2860] &gt;EJP61804.1 hypothetical protein BBA_09224 [Beauveria bassiana ARSEF 2860]
BBA_08500	855	2.5	3.44	1.64	0.27	0.08	0.06	-4.07174	2.01e-11	1.04e-10	hypothetical protein BBA_08500 [Beauveria bassiana ARSEF 2860] &gt;EJP62589.1 hypothetical protein BBA_08500 [Beauveria bassiana ARSEF 2860]
BBA_09235	5439	8.81	7.13	9.5	0.02	1.36	0	-4.06857	1.31e-20	1.15e-19	putative dual specificity protein kinase pom1 [Beauveria bassiana ARSEF 2860] &gt;EJP61815.1 putative dual specificity protein kinase pom1 [Beauveria bassiana ARSEF 2860]
BBA_06465	348	4.08	7.02	4.17	0.85	0	0	-4.06283	2.11e-08	8.5e-08	hypothetical protein BBA_06465 [Beauveria bassiana ARSEF 2860] &gt;EJP64471.1 hypothetical protein BBA_06465 [Beauveria bassiana ARSEF 2860]
BBA_07105	1236	87.95	87.22	73.24	4.9	4.5	4.45	-4.05843	2.71e-21	2.44e-20	glycosyl transferase family protein [Beauveria bassiana ARSEF 2860] &gt;EJP63781.1 glycosyl transferase family protein [Beauveria bassiana ARSEF 2860]
BBA_06817	2133	1.3	25.51	24.38	2.06	0.46	0.32	-4.05628	1.45e-20	1.27e-19	SWI/SNF complex protein [Beauveria bassiana ARSEF 2860] &gt;EJP64113.1 SWI/SNF complex protein [Beauveria bassiana ARSEF 2860]
BBA_02863	1173	111.49	111.32	125.34	4.55	8.34	6.78	-4.05124	2.47e-21	2.22e-20	cyclin domain-containing protein [Beauveria bassiana ARSEF 2860] &gt;EJP67967.1 cyclin domain-containing protein [Beauveria bassiana ARSEF 2860]
BBA_06178	2514	1.95	1.46	0.94	0.09	0.16	0	-4.04317	8.25e-14	5.01e-13	hypothetical protein BBA_06178 [Beauveria bassiana ARSEF 2860] &gt;EJP65003.1 hypothetical protein BBA_06178 [Beauveria bassiana ARSEF 2860]
BBA_03557	3111	4.4	3.37	5.19	0.24	0.3	0.17	-4.04267	1.13e-18	9.03e-18	Pfs domain protein [Beauveria bassiana ARSEF 2860] &gt;EJP67777.1 Pfs domain protein [Beauveria bassiana ARSEF 2860]
BBA_05652	990	2.45	2.01	1.74	0.11	0.2	0.05	-4.03867	8.43e-11	4.16e-10	hypothetical protein BBA_05652 [Beauveria bassiana ARSEF 2860] &gt;EJP65321.1 hypothetical protein BBA_05652 [Beauveria bassiana ARSEF 2860]
BBA_03179	3198	11.98	11.93	17.97	0.81	0.75	0.71	-4.03599	1.33e-20	1.17e-19	calcium-transporting ATPase [Beauveria bassiana ARSEF 2860] &gt;EJP68283.1 calcium-transporting ATPase [Beauveria bassiana ARSEF 2860]
BBA_05555	1239	3.72	5.13	6.4	0	0.99	0	-4.03448	1.47e-15	9.98e-15	epoxide hydrolase [Beauveria bassiana ARSEF 2860] &gt;EJP65686.1 epoxide hydrolase [Beauveria bassiana ARSEF 2860]
BBA_06723	1545	3.91	4.5	3.69	0.32	0.12	0.22	-4.03058	2.75e-16	1.94e-15	hypothetical protein BBA_06723 [Beauveria bassiana ARSEF 2860] &gt;EJP64341.1 hypothetical protein BBA_06723 [Beauveria bassiana ARSEF 2860]
BBA_03909	729	857.82	644.89	630.69	42.69	19.58	66.64	-4.02352	1.85e-21	1.68e-20	filamentous hemagglutinin / adhesin [Beauveria bassiana ARSEF 2860] &gt;EJP67335.1 filamentous hemagglutinin / adhesin [Beauveria bassiana ARSEF 2860]
BBA_03176	1017	13.38	23.64	14.65	0.74	1.13	1.11	-4.02148	5.09e-19	4.13e-18	NAD dependent epimerase/dehydratase [Beauveria bassiana ARSEF 2860] &gt;EJP68280.1 NAD dependent epimerase/dehydratase [Beauveria bassiana ARSEF 2860]
BBA_04450	1809	27.64	34	25.34	1.74	2.13	1.04	-4.01675	1.56e-20	1.37e-19	aspartic-type endopeptidase [Beauveria bassiana ARSEF 2860] &gt;EJP66510.1 aspartic-type endopeptidase [Beauveria bassiana ARSEF 2860]
BBA_09913	1725	31.8	36.26	33.05	1.79	1.44	2.44	-4.01132	1.14e-20	1e-19	SET domain-containing protein 5 [Beauveria bassiana ARSEF 2860] &gt;EJP61138.1 SET domain-containing protein 5 [Beauveria bassiana ARSEF 2860]
BBA_00828	1272	9.71	11.94	6.92	0	0	1.5	-4.00047	1.2e-18	9.58e-18	integral membrane family protein [Beauveria bassiana ARSEF 2860] &gt;EJP69959.1 integral membrane family protein [Beauveria bassiana ARSEF 2860] &gt;KGQ10580.1 hypothetical protein BBAD15_g4082 [Beauveria bassiana D1-5]
BBA_05082	2451	12.28	19.97	26.09	0	2.3	1.03	-3.99999	2.86e-20	2.47e-19	aconitate hydratase precursor [Beauveria bassiana ARSEF 2860] &gt;EJP66111.1 aconitate hydratase precursor [Beauveria bassiana ARSEF 2860]
BBA_06983	2487	1.41	0	0	0	0	0.06	-3.99733	9.09e-10	4.13e-09	fungal specific transcription factor [Beauveria bassiana ARSEF 2860] &gt;EJP63978.1 fungal specific transcription factor [Beauveria bassiana ARSEF 2860] &gt;KGQ07562.1 hypothetical protein BBAD15_g7103 [Beauveria bassiana D1-5]
BBA_08131	1338	709.49	1102.2	942.14	41.49	45.24	73.73	-3.98872	3.37e-21	3.02e-20	TfdA family Taurine catabolism dioxygenase TauD [Beauveria bassiana ARSEF 2860] &gt;EJP62926.1 TfdA family Taurine catabolism dioxygenase TauD [Beauveria bassiana ARSEF 2860]
BBA_03458	1086	554.26	738.29	642.34	34.18	34.51	46.17	-3.98774	3.54e-21	3.17e-20	TfdA family Taurine catabolism dioxygenase TauD [Beauveria bassiana ARSEF 2860] &gt;EJP67678.1 TfdA family Taurine catabolism dioxygenase TauD [Beauveria bassiana ARSEF 2860]
BBA_05124	2772	0	1.21	18.38	1.15	0	0	-3.98605	3.45e-19	2.82e-18	ATP-dependent protease La [Beauveria bassiana ARSEF 2860] &gt;EJP65713.1 ATP-dependent protease La [Beauveria bassiana ARSEF 2860]
BBA_00793	1209	3.79	11.05	3.05	0	0.82	0.25	-3.9857	3.35e-16	2.35e-15	hypothetical protein BBA_00793 [Beauveria bassiana ARSEF 2860] &gt;EJP69924.1 hypothetical protein BBA_00793 [Beauveria bassiana ARSEF 2860]
BBA_03243	1359	5.01	10.47	13.72	0.14	0.93	0.63	-3.98544	4.08e-18	3.18e-17	uridine kinase [Beauveria bassiana ARSEF 2860] &gt;EJP67463.1 uridine kinase [Beauveria bassiana ARSEF 2860]
BBA_04978	1749	23.34	28.41	33.09	2.63	1.52	0.8	-3.98451	2.7e-20	2.34e-19	tripeptidyl peptidase precursor [Beauveria bassiana ARSEF 2860] &gt;EJP66007.1 tripeptidyl peptidase precursor [Beauveria bassiana ARSEF 2860]
BBA_00205	681	1.38	2.54	1.09	0.13	0	0.14	-3.98098	4.87e-08	1.9e-07	hypothetical protein BBA_00205 [Beauveria bassiana ARSEF 2860] &gt;EJP70575.1 hypothetical protein BBA_00205 [Beauveria bassiana ARSEF 2860]
BBA_00178	3201	29.33	45.34	47.47	4.49	2.53	0	-3.9807	8.9e-21	7.86e-20	valyl-tRNA synthetase [Beauveria bassiana ARSEF 2860] &gt;EJP70548.1 valyl-tRNA synthetase [Beauveria bassiana ARSEF 2860]
BBA_09350	1206	8.37	7.18	4.86	0.43	0.49	0.31	-3.98047	1.04e-16	7.49e-16	LysM domain-containing protein [Beauveria bassiana ARSEF 2860] &gt;EJP61709.1 LysM domain-containing protein [Beauveria bassiana ARSEF 2860]
BBA_07281	1983	25.29	18.45	15.18	0.58	0.89	1.82	-3.97735	4.24e-20	3.63e-19	urea active transporter [Beauveria bassiana ARSEF 2860] &gt;EJP63637.1 urea active transporter [Beauveria bassiana ARSEF 2860]
BBA_05336	3285	12.17	8.31	16.61	0	2.05	0.13	-3.97153	8.66e-20	7.3e-19	transcription initiation factor TFIID, subunit TAF1 [Beauveria bassiana ARSEF 2860] &gt;EJP65925.1 transcription initiation factor TFIID, subunit TAF1 [Beauveria bassiana ARSEF 2860]
BBA_05570	1257	0	17.65	10.66	0	1.83	0	-3.96556	3.36e-17	2.47e-16	PHD-finger domain-containing protein [Beauveria bassiana ARSEF 2860] &gt;EJP65701.1 PHD-finger domain-containing protein [Beauveria bassiana ARSEF 2860]
BBA_05660	930	4.19	3.1	1.99	0.24	0.15	0.15	-3.96286	1.5e-12	8.39e-12	C2H2 type zinc finger domain protein [Beauveria bassiana ARSEF 2860] &gt;EJP65329.1 C2H2 type zinc finger domain protein [Beauveria bassiana ARSEF 2860]
BBA_02056	1881	9.95	5.96	11.38	0	0	1.47	-3.95542	2.96e-19	2.43e-18	YT521-B-like splicing factor [Beauveria bassiana ARSEF 2860] &gt;EJP69021.1 YT521-B-like splicing factor [Beauveria bassiana ARSEF 2860]
BBA_06494	1641	14.46	7.78	7.03	0	0.98	0.72	-3.95456	2.24e-18	1.77e-17	alpha-1,3-mannosyltransferase [Beauveria bassiana ARSEF 2860] &gt;EJP64500.1 alpha-1,3-mannosyltransferase [Beauveria bassiana ARSEF 2860]
BBA_00359	1728	78.86	76.4	68.81	6.03	3.94	3.21	-3.95421	1.36e-20	1.19e-19	zinc finger family protein [Beauveria bassiana ARSEF 2860] &gt;EJP70729.1 zinc finger family protein [Beauveria bassiana ARSEF 2860]
BBA_06121	1722	19.01	38.12	62.22	2.87	0.99	3.18	-3.95381	2.23e-20	1.94e-19	C2H2 finger domain-containing protein [Beauveria bassiana ARSEF 2860] &gt;EJP64946.1 C2H2 finger domain-containing protein [Beauveria bassiana ARSEF 2860]
BBA_05985	2565	6.12	8.46	6.05	0.26	0.39	0.52	-3.95064	7.9e-19	6.35e-18	nitrate assimilation regulatory protein nirA [Beauveria bassiana ARSEF 2860] &gt;EJP65215.1 nitrate assimilation regulatory protein nirA [Beauveria bassiana ARSEF 2860]
BBA_07962	1929	22.9	19.14	29.06	2.31	0.99	0.88	-3.95026	5.53e-20	4.71e-19	dual specificity phosphatase [Beauveria bassiana ARSEF 2860] &gt;EJP63157.1 dual specificity phosphatase [Beauveria bassiana ARSEF 2860]
BBA_01362	4881	1.9	1.83	1.41	0.17	0.07	0.05	-3.94681	3.57e-17	2.62e-16	RHS Repeat protein [Beauveria bassiana ARSEF 2860] &gt;EJP69397.1 RHS Repeat protein [Beauveria bassiana ARSEF 2860]
BBA_08849	855	89.02	126.27	124.74	0	5.03	16.14	-3.9382	2.15e-20	1.87e-19	haloacid dehalogenase-like hydrolase [Beauveria bassiana ARSEF 2860] &gt;EJP62175.1 haloacid dehalogenase-like hydrolase [Beauveria bassiana ARSEF 2860]
BBA_03637	1341	91.61	55.69	30.5	2.9	3	4.6	-3.93735	2.88e-20	2.48e-19	Pfs domain protein [Beauveria bassiana ARSEF 2860] &gt;EJP67063.1 Pfs domain protein [Beauveria bassiana ARSEF 2860]
BBA_09034	1419	260.88	269.51	179.12	18.66	12.13	11.88	-3.93367	1.03e-20	9.08e-20	FAD binding domain-containing protein [Beauveria bassiana ARSEF 2860] &gt;EJP61986.1 FAD binding domain-containing protein [Beauveria bassiana ARSEF 2860]
BBA_02882	1761	41.46	36.53	36.58	3.37	3.56	0	-3.92947	5.32e-20	4.53e-19	zinc knuckle protein [Beauveria bassiana ARSEF 2860] &gt;EJP67986.1 zinc knuckle protein [Beauveria bassiana ARSEF 2860]
BBA_05943	630	45.58	63.86	75.57	0	0	11.91	-3.92878	9.33e-20	7.85e-19	dihydrofolate reductase [Beauveria bassiana ARSEF 2860] &gt;EJP65173.1 dihydrofolate reductase [Beauveria bassiana ARSEF 2860]
BBA_05175	564	82.6	125.46	91.18	5.85	2.26	12.23	-3.9276	6.38e-20	5.4e-19	LCCL domain-containing protein [Beauveria bassiana ARSEF 2860] &gt;EJP65764.1 LCCL domain-containing protein [Beauveria bassiana ARSEF 2860]
BBA_06761	1008	4.47	10.12	14.99	0	2.08	0	-3.919	1.69e-16	1.2e-15	C2H2 finger domain protein [Beauveria bassiana ARSEF 2860] &gt;EJP64379.1 C2H2 finger domain protein [Beauveria bassiana ARSEF 2860]
BBA_03758	1131	79.77	95.19	114.39	0.38	4.33	13.06	-3.91344	2.84e-20	2.45e-19	putative transcriptional regulator [Beauveria bassiana ARSEF 2860] &gt;EJP67184.1 putative transcriptional regulator [Beauveria bassiana ARSEF 2860]
BBA_10233	648	2.76	0.28	4.57	0	0	0.46	-3.91042	4.14e-10	1.93e-09	sexual development transcription factor NsdD [Beauveria bassiana ARSEF 2860] &gt;EJP60819.1 sexual development transcription factor NsdD [Beauveria bassiana ARSEF 2860]
BBA_02951	1104	113.33	86.02	81.47	6.8	4.3	6.43	-3.90008	4.43e-20	3.8e-19	hypothetical protein BBA_02951 [Beauveria bassiana ARSEF 2860] &gt;EJP68055.1 hypothetical protein BBA_02951 [Beauveria bassiana ARSEF 2860]
BBA_03293	696	22.67	28.76	12.76	0	0	3.9	-3.89721	3.45e-18	2.7e-17	glutathione S-transferase domain-containing protein [Beauveria bassiana ARSEF 2860] &gt;EJP67513.1 glutathione S-transferase domain-containing protein [Beauveria bassiana ARSEF 2860]
BBA_03677	1113	8.02	62.28	114.32	0	0	11.47	-3.89646	4.76e-20	4.06e-19	hypothetical protein BBA_03677 [Beauveria bassiana ARSEF 2860] &gt;EJP67103.1 hypothetical protein BBA_03677 [Beauveria bassiana ARSEF 2860]
BBA_06226	2472	5.91	12.17	12.55	1.42	0	0.42	-3.89579	3.91e-19	3.19e-18	glycosyl hydrolase family 92 [Beauveria bassiana ARSEF 2860] &gt;EJP64657.1 glycosyl hydrolase family 92 [Beauveria bassiana ARSEF 2860]
BBA_08083	1515	720.73	632.33	665.74	47.71	38.45	39.15	-3.8839	2.32e-20	2.02e-19	helix-loop-helix DNA-binding domain-containing protein [Beauveria bassiana ARSEF 2860] &gt;EJP63072.1 helix-loop-helix DNA-binding domain-containing protein [Beauveria bassiana ARSEF 2860] &gt;KGQ03036.1 hypothetical protein BBAD15_g11728 [Beauveria bassiana D1-5]
BBA_07701	2475	3.21	3.55	9.71	0	1.08	0	-3.88175	2.62e-17	1.94e-16	SET domain-containing protein [Beauveria bassiana ARSEF 2860] &gt;EJP63307.1 SET domain-containing protein [Beauveria bassiana ARSEF 2860]
BBA_05725	2418	20.67	16.51	19.75	3.51	0	0	-3.87488	1.8e-19	1.49e-18	phosphatidylinositol 3 [Beauveria bassiana ARSEF 2860] &gt;EJP65394.1 phosphatidylinositol 3 [Beauveria bassiana ARSEF 2860]
BBA_07892	1215	110.52	161.69	371.06	4.3	14.3	22.69	-3.87322	3.16e-20	2.72e-19	cell cycle inhibitor Nif1 [Beauveria bassiana ARSEF 2860] &gt;EJP63087.1 cell cycle inhibitor Nif1 [Beauveria bassiana ARSEF 2860]
BBA_08812	1515	6.99	6.18	5.48	0.43	0.2	0.5	-3.87227	7.11e-17	5.15e-16	secreted lipase 1 precursor [Beauveria bassiana ARSEF 2860] &gt;EJP62270.1 secreted lipase 1 precursor [Beauveria bassiana ARSEF 2860]
BBA_09758	1314	0	3.62	4.88	0	0.62	0	-3.86286	6.83e-13	3.89e-12	serum paraoxonase/arylesterase family protein [Beauveria bassiana ARSEF 2860] &gt;EJP61283.1 serum paraoxonase/arylesterase family protein [Beauveria bassiana ARSEF 2860]
BBA_08387	1521	390.49	430.99	371.94	11.72	30.9	32.46	-3.85991	3.71e-20	3.19e-19	aromatic amino acid aminotransferase [Beauveria bassiana ARSEF 2860] &gt;EJP62672.1 aromatic amino acid aminotransferase [Beauveria bassiana ARSEF 2860]
BBA_07235	1362	37.75	43.33	26.18	2.59	2.45	1.79	-3.85874	2.53e-19	2.09e-18	cation efflux family protein [Beauveria bassiana ARSEF 2860] &gt;EJP63911.1 cation efflux family protein [Beauveria bassiana ARSEF 2860]
BBA_08498	1527	127.38	116.47	107.41	5.46	6	10.54	-3.85826	5.91e-20	5.01e-19	endonuclease/exonuclease/phosphatase family [Beauveria bassiana ARSEF 2860] &gt;EJP62587.1 endonuclease/exonuclease/phosphatase family [Beauveria bassiana ARSEF 2860]
BBA_02942	1281	3.21	2.37	1.98	0.09	0.07	0.29	-3.8577	2.76e-13	1.62e-12	LysM domain containing protein [Beauveria bassiana ARSEF 2860] &gt;EJP68046.1 LysM domain containing protein [Beauveria bassiana ARSEF 2860]
BBA_06863	1404	37.49	45.48	79.45	2.7	3.29	4.41	-3.8556	1.24e-19	1.04e-18	hypothetical protein BBA_06863 [Beauveria bassiana ARSEF 2860] &gt;EJP64159.1 hypothetical protein BBA_06863 [Beauveria bassiana ARSEF 2860]
BBA_02670	2508	192.08	213.07	211.57	14.27	9.42	14.61	-3.8494	4.49e-20	3.84e-19	hypothetical protein BBA_02670 [Beauveria bassiana ARSEF 2860] &gt;EJP68668.1 hypothetical protein BBA_02670 [Beauveria bassiana ARSEF 2860]
BBA_08420	798	22.89	31.13	36.04	0.74	1.15	4.06	-3.84468	1.63e-18	1.29e-17	abhydrolase domain-containing protein [Beauveria bassiana ARSEF 2860] &gt;EJP62705.1 abhydrolase domain-containing protein [Beauveria bassiana ARSEF 2860]
BBA_05612	2823	17.96	15.38	12.04	0.71	0.41	1.63	-3.83503	3.31e-19	2.71e-18	beta-mannosidase A [Beauveria bassiana ARSEF 2860] &gt;EJP65281.1 beta-mannosidase A [Beauveria bassiana ARSEF 2860]
BBA_00713	1974	174.65	181.36	228.53	9.69	14.55	13.01	-3.83066	6.59e-20	5.58e-19	galactose oxidase precursor [Beauveria bassiana ARSEF 2860] &gt;EJP69844.1 galactose oxidase precursor [Beauveria bassiana ARSEF 2860]
BBA_08791	1914	0	28.06	25.06	0.93	1.27	1.25	-3.82907	6.85e-19	5.52e-18	alkaline serine protease AorO [Beauveria bassiana ARSEF 2860] &gt;EJP62249.1 alkaline serine protease AorO [Beauveria bassiana ARSEF 2860]
BBA_08796	2439	123.92	98.66	81.5	8.01	5.12	5.96	-3.82698	7.4e-20	6.25e-19	glycosyl hydrolase family 92 [Beauveria bassiana ARSEF 2860] &gt;EJP62254.1 glycosyl hydrolase family 92 [Beauveria bassiana ARSEF 2860]
BBA_01447	1059	33.47	31.42	27.53	2.7	1.99	1.45	-3.82265	1.25e-18	9.94e-18	SNARE-complex protein Syntaxin-18 [Beauveria bassiana ARSEF 2860] &gt;EJP69482.1 SNARE-complex protein Syntaxin-18 [Beauveria bassiana ARSEF 2860]
BBA_00855	1776	74.43	73.43	98.15	3.43	4.1	8.27	-3.81462	1.41e-19	1.18e-18	hypothetical protein BBA_00855 [Beauveria bassiana ARSEF 2860] &gt;EJP69986.1 hypothetical protein BBA_00855 [Beauveria bassiana ARSEF 2860]
BBA_01244	1071	7.55	11.52	2.52	1.43	0	0	-3.81242	8.64e-16	5.93e-15	MAP kinase 1 [Beauveria bassiana ARSEF 2860] &gt;EJP69279.1 MAP kinase 1 [Beauveria bassiana ARSEF 2860] &gt;OAA41612.1 MAP kinase 1 [Cordyceps brongniartii RCEF 3172]
BBA_05415	660	87.82	17.51	16.62	4.09	2.58	1.98	-3.80905	3.94e-18	3.08e-17	60S ribosomal protein L10-A-like protein [Beauveria bassiana ARSEF 2860] &gt;EJP65546.1 60S ribosomal protein L10-A-like protein [Beauveria bassiana ARSEF 2860] &gt;KGQ08629.1 60S ribosomal protein L10-A [Beauveria bassiana D1-5]
BBA_07953	2691	7.31	6.74	1.35	0	0	0.89	-3.80873	5.8e-18	4.46e-17	hypothetical protein BBA_07953 [Beauveria bassiana ARSEF 2860] &gt;EJP63148.1 hypothetical protein BBA_07953 [Beauveria bassiana ARSEF 2860]
BBA_06932	1692	937.83	1136.41	958.63	58.53	53.8	84.41	-3.80848	8.96e-20	7.54e-19	Carbamoyl transferase [Beauveria bassiana ARSEF 2860] &gt;EJP64228.1 Carbamoyl transferase [Beauveria bassiana ARSEF 2860]
BBA_05482	1596	10.22	10.87	8.23	0.15	1.86	0	-3.80623	3.91e-17	2.87e-16	hypothetical protein BBA_05482 [Beauveria bassiana ARSEF 2860] &gt;EJP65613.1 hypothetical protein BBA_05482 [Beauveria bassiana ARSEF 2860]
BBA_02394	837	63.6	67.83	59.41	3.08	3.5	6.54	-3.80391	5.37e-19	4.36e-18	methyltransferase-like protein [Beauveria bassiana ARSEF 2860] &gt;EJP68392.1 methyltransferase-like protein [Beauveria bassiana ARSEF 2860]
BBA_07988	774	219.71	355.33	306.46	24.35	20.22	17.98	-3.80251	1.57e-19	1.31e-18	hypothetical protein BBA_07988 [Beauveria bassiana ARSEF 2860] &gt;EJP62977.1 hypothetical protein BBA_07988 [Beauveria bassiana ARSEF 2860]
BBA_05800	1215	20.19	20.08	30.48	1.49	0	3.12	-3.79216	1.37e-18	1.09e-17	choline/ethanolamine kinase [Beauveria bassiana ARSEF 2860] &gt;EJP65469.1 choline/ethanolamine kinase [Beauveria bassiana ARSEF 2860]
BBA_08974	270	68.25	76.68	78.64	12.37	3.44	8.54	-3.788	2.58e-16	1.82e-15	antifungal protein [Beauveria bassiana ARSEF 2860] &gt;EJP62050.1 antifungal protein [Beauveria bassiana ARSEF 2860]
BBA_01539	1698	45	44.28	36.92	3.3	2.18	2.8	-3.78712	4.44e-19	3.61e-18	hypothetical protein BBA_01539 [Beauveria bassiana ARSEF 2860] &gt;EJP69574.1 hypothetical protein BBA_01539 [Beauveria bassiana ARSEF 2860]
BBA_06339	1392	60.96	70.31	98.18	5.04	3.88	6.44	-3.78617	2.87e-19	2.36e-18	major facilitator superfamily transporter [Beauveria bassiana ARSEF 2860] &gt;EJP64770.1 major facilitator superfamily transporter [Beauveria bassiana ARSEF 2860]
BBA_00236	2295	36.19	57.65	75.96	2.62	4.67	3.89	-3.78214	2.83e-19	2.33e-18	hypothetical protein BBA_00236 [Beauveria bassiana ARSEF 2860] &gt;EJP70606.1 hypothetical protein BBA_00236 [Beauveria bassiana ARSEF 2860]
BBA_02932	1578	1.55	0.95	1.77	0.09	0.05	0.13	-3.78125	2.49e-11	1.28e-10	General substrate transporter [Beauveria bassiana ARSEF 2860] &gt;EJP68036.1 General substrate transporter [Beauveria bassiana ARSEF 2860]
BBA_07357	3492	6.24	5.64	4.6	1.07	0	0	-3.78112	6.88e-18	5.26e-17	TPR domain protein [Beauveria bassiana ARSEF 2860] &gt;EJP63713.1 TPR domain protein [Beauveria bassiana ARSEF 2860]
BBA_00861	1920	0.19	0.19	2.24	0.1	0	0.06	-3.77464	2.51e-10	1.19e-09	C6 transcription factor [Beauveria bassiana ARSEF 2860] &gt;EJP69992.1 C6 transcription factor [Beauveria bassiana ARSEF 2860]
BBA_03299	972	68.09	59.18	55.97	3.44	4.58	4.77	-3.76446	9.6e-19	7.69e-18	SAGA-associated factor 29 [Beauveria bassiana ARSEF 2860] &gt;EJP67519.1 SAGA-associated factor 29 [Beauveria bassiana ARSEF 2860]
BBA_05089	1260	15.1	16.17	22.5	2.22	0	1.42	-3.75355	5.39e-18	4.16e-17	putative signal peptide-containing protein [Beauveria bassiana ARSEF 2860] &gt;EJP66118.1 putative signal peptide-containing protein [Beauveria bassiana ARSEF 2860]
BBA_10246	1746	7.29	7.69	5.69	0	1.23	0.21	-3.75221	2.12e-16	1.5e-15	PHD-finger domain-containing protein [Beauveria bassiana ARSEF 2860] &gt;EJP60807.1 PHD-finger domain-containing protein [Beauveria bassiana ARSEF 2860]
BBA_00768	1458	118.82	82.63	67.89	5.75	6.29	6.2	-3.74999	5.08e-19	4.13e-18	major facilitator superfamily transporter [Beauveria bassiana ARSEF 2860] &gt;EJP69899.1 major facilitator superfamily transporter [Beauveria bassiana ARSEF 2860]
BBA_04065	1323	58.84	88.72	59.71	3.49	2.97	7.73	-3.74328	6.93e-19	5.59e-18	monooxygenase-like protein [Beauveria bassiana ARSEF 2860] &gt;EJP66772.1 monooxygenase-like protein [Beauveria bassiana ARSEF 2860]
BBA_09004	726	23.04	34.58	29.7	2.64	1.01	2.65	-3.74148	1.52e-17	1.14e-16	Putative C2H2 finger domain transcription factor [Beauveria bassiana ARSEF 2860] &gt;EJP62080.1 Putative C2H2 finger domain transcription factor [Beauveria bassiana ARSEF 2860]
BBA_02595	1722	17.44	12.83	45.84	5.32	0	0	-3.7367	2.01e-18	1.59e-17	major facilitator superfamily transporter [Beauveria bassiana ARSEF 2860] &gt;EJP68593.1 major facilitator superfamily transporter [Beauveria bassiana ARSEF 2860]
BBA_03675	876	0.43	4.43	4.49	0.64	0	0	-3.73408	1.37e-11	7.17e-11	NAD dependent epimerase/dehydratase [Beauveria bassiana ARSEF 2860] &gt;EJP67101.1 NAD dependent epimerase/dehydratase [Beauveria bassiana ARSEF 2860]
BBA_04145	3183	0	6.01	1.48	0.51	0	0	-3.73231	7.71e-16	5.3e-15	WD repeat domain-containing protein [Beauveria bassiana ARSEF 2860] &gt;EJP66852.1 WD repeat domain-containing protein [Beauveria bassiana ARSEF 2860]
BBA_06777	912	62.31	56.71	33.61	2.96	4.47	3.54	-3.7319	2.74e-18	2.15e-17	nuclease S1 [Beauveria bassiana ARSEF 2860] &gt;EJP64395.1 nuclease S1 [Beauveria bassiana ARSEF 2860]
BBA_06322	1911	15.4	11.9	9.23	1.39	0.39	0.67	-3.73097	8.33e-18	6.34e-17	hypothetical protein BBA_06322 [Beauveria bassiana ARSEF 2860] &gt;EJP64753.1 hypothetical protein BBA_06322 [Beauveria bassiana ARSEF 2860]
BBA_07149	1479	3.91	2.03	1.82	0.2	0	0.28	-3.72427	2.19e-13	1.29e-12	major facilitator superfamily transporter [Beauveria bassiana ARSEF 2860] &gt;EJP63825.1 major facilitator superfamily transporter [Beauveria bassiana ARSEF 2860]
BBA_03287	4275	1.47	1.02	0.9	0.05	0.13	0.05	-3.72162	3.91e-14	2.43e-13	Pfs, NACHT and Ankyrin domain protein [Beauveria bassiana ARSEF 2860] &gt;EJP67507.1 Pfs, NACHT and Ankyrin domain protein [Beauveria bassiana ARSEF 2860]
BBA_09201	1308	13.56	5.34	6.36	1.06	0.48	0.23	-3.71756	3.16e-16	2.22e-15	hypothetical protein BBA_09201 [Beauveria bassiana ARSEF 2860] &gt;EJP61864.1 hypothetical protein BBA_09201 [Beauveria bassiana ARSEF 2860]
BBA_02477	432	420.91	557.76	454.41	36.52	34.48	53.78	-3.71474	8.46e-19	6.8e-18	Histone H2A [Beauveria bassiana ARSEF 2860] &gt;EJP68475.1 Histone H2A [Beauveria bassiana ARSEF 2860] &gt;KGQ10102.1 Histone H2A.Z [Beauveria bassiana D1-5]
BBA_08061	1329	6.33	5.49	5.87	0.31	0.28	0.61	-3.7113	1.75e-15	1.18e-14	UPF0075 domain protein [Beauveria bassiana ARSEF 2860] &gt;EJP63050.1 UPF0075 domain protein [Beauveria bassiana ARSEF 2860]
BBA_02228	2640	155.69	138.67	177.17	11.54	9.94	10.85	-3.70688	6.01e-19	4.86e-18	hypothetical protein BBA_02228 [Beauveria bassiana ARSEF 2860] &gt;EJP69193.1 hypothetical protein BBA_02228 [Beauveria bassiana ARSEF 2860]
BBA_02835	1107	46.3	45.76	35.43	1.75	5.4	2.1	-3.70568	4.43e-18	3.43e-17	ATP synthase F0 [Beauveria bassiana ARSEF 2860] &gt;EJP67939.1 ATP synthase F0 [Beauveria bassiana ARSEF 2860]
BBA_08296	2133	20.76	14.84	26.58	3.28	0	1	-3.7036	2.79e-18	2.19e-17	integral membrane protein [Beauveria bassiana ARSEF 2860] &gt;EJP62751.1 integral membrane protein [Beauveria bassiana ARSEF 2860]
BBA_07959	510	83.31	2.89	28.68	5.41	0	3.55	-3.70275	5.2e-17	3.8e-16	pre-mRNA branch site protein p14 [Beauveria bassiana ARSEF 2860] &gt;EJP63154.1 pre-mRNA branch site protein p14 [Beauveria bassiana ARSEF 2860]
BBA_03950	1758	0.26	0.19	0.08	0.03	0	0	-3.69934	0.000697921	0.00159653	Beta-lactamase-type transpeptidase [Beauveria bassiana ARSEF 2860] &gt;EJP67376.1 Beta-lactamase-type transpeptidase [Beauveria bassiana ARSEF 2860]
BBA_05158	840	20.65	18.74	15.86	1.42	0	2.53	-3.69717	5.36e-17	3.91e-16	zinc knuckle containing protein [Beauveria bassiana ARSEF 2860] &gt;EJP65747.1 zinc knuckle containing protein [Beauveria bassiana ARSEF 2860]
BBA_09805	1692	9.33	5.86	3.39	0.39	0.65	0.24	-3.69605	7.83e-16	5.39e-15	threonine aspartase [Beauveria bassiana ARSEF 2860] &gt;EJP61269.1 threonine aspartase [Beauveria bassiana ARSEF 2860]
BBA_07781	1323	42.52	43.88	44.24	2.87	2.96	3.47	-3.69587	2.79e-18	2.19e-17	F-box and wd40 domain protein [Beauveria bassiana ARSEF 2860] &gt;EJP63181.1 F-box and wd40 domain protein [Beauveria bassiana ARSEF 2860]
BBA_04988	1407	54.12	71.37	81.58	6.36	6.58	2.03	-3.69288	1.78e-18	1.41e-17	aminotransferase class I and II [Beauveria bassiana ARSEF 2860] &gt;EJP66017.1 aminotransferase class I and II [Beauveria bassiana ARSEF 2860] &gt;KGQ06737.1 Aspartate aminotransferase [Beauveria bassiana D1-5]
BBA_03857	1884	33.53	42.06	129.05	3.82	3.58	7.16	-3.68643	1.42e-18	1.13e-17	hypothetical protein BBA_03857 [Beauveria bassiana ARSEF 2860] &gt;EJP67283.1 hypothetical protein BBA_03857 [Beauveria bassiana ARSEF 2860]
BBA_09196	639	15.84	20.08	21.73	0.42	1.4	2.64	-3.68412	3.98e-16	2.78e-15	hypothetical protein BBA_09196 [Beauveria bassiana ARSEF 2860] &gt;EJP61859.1 hypothetical protein BBA_09196 [Beauveria bassiana ARSEF 2860]
BBA_08911	1860	22.08	68.27	127.24	1.98	7.12	6.55	-3.68155	1.56e-18	1.24e-17	heterokaryon incompatibility protein [Beauveria bassiana ARSEF 2860] &gt;EJP62114.1 heterokaryon incompatibility protein [Beauveria bassiana ARSEF 2860]
BBA_01659	1173	86.62	97.7	97.34	9.12	8.1	3.51	-3.67675	2.13e-18	1.68e-17	hypothetical protein BBA_01659 [Beauveria bassiana ARSEF 2860] &gt;EJP69694.1 hypothetical protein BBA_01659 [Beauveria bassiana ARSEF 2860]
BBA_02268	312	11805	18003.5	13750.7	1249.53	1484.69	1970.67	-3.66517	1.17e-18	9.37e-18	histone H4.1 [Beauveria bassiana ARSEF 2860] &gt;XP_008603354.1 histone H4.1 [Beauveria bassiana ARSEF 2860] &gt;XP_018702718.1 Histone H4 [Isaria fumosorosea ARSEF 2679] &gt;XP_018700460.1 Histone H4 [Isaria fumosorosea ARSEF 2679] &gt;EJP61021.1 histone H4.1 [Beauveria bassiana ARSEF 2860] &gt;EJP69233.1 histone H4.1 [Beauveria bassiana ARSEF 2860] &gt;KGQ02743.1 Histone H4 [Beauveria bassiana …
BBA_02941	5700	1.69	2.12	1.68	0.21	0.02	0.14	-3.66512	2.4e-16	1.69e-15	chitinase A1 [Beauveria bassiana ARSEF 2860] &gt;EJP68045.1 chitinase A1 [Beauveria bassiana ARSEF 2860] &gt;AIT18875.1 chitinase [Beauveria bassiana]
BBA_10239	3846	0.32	1.39	0.15	0	0	0.1	-3.6647	1.18e-11	6.23e-11	c-module-binding factor [Beauveria bassiana ARSEF 2860] &gt;EJP60814.1 c-module-binding factor [Beauveria bassiana ARSEF 2860]
BBA_06650	1461	20.5	30.33	165.87	0.22	8	7.92	-3.65894	2.77e-18	2.18e-17	putative aspartic endopeptidase [Beauveria bassiana ARSEF 2860] &gt;EJP64268.1 putative aspartic endopeptidase [Beauveria bassiana ARSEF 2860]
BBA_05859	1224	46.22	42.96	44.56	1.71	2.63	5.39	-3.6571	5.03e-18	3.89e-17	hypothetical protein BBA_05859 [Beauveria bassiana ARSEF 2860] &gt;EJP65089.1 hypothetical protein BBA_05859 [Beauveria bassiana ARSEF 2860]
BBA_06740	1575	33.51	45.21	75.11	3.31	4.15	3.87	-3.64982	4.15e-18	3.23e-17	hypothetical protein BBA_06740 [Beauveria bassiana ARSEF 2860] &gt;EJP64358.1 hypothetical protein BBA_06740 [Beauveria bassiana ARSEF 2860]
BBA_01718	789	0.47	0.67	0.21	0.08	0	0	-3.64675	0.000697921	0.00159653	hypothetical protein BBA_01718 [Beauveria bassiana ARSEF 2860] &gt;EJP69753.1 hypothetical protein BBA_01718 [Beauveria bassiana ARSEF 2860]
BBA_07053	1671	0.7	0.39	0.26	0.06	0.04	0	-3.64631	1.29e-06	4.33e-06	sugar porter family MFS transporter [Beauveria bassiana ARSEF 2860] &gt;EJP64048.1 sugar porter family MFS transporter [Beauveria bassiana ARSEF 2860]
BBA_02896	624	13.52	20.72	12.25	0.84	0	2.64	-3.64626	1.46e-15	9.92e-15	ATP/GTP-binding protein [Beauveria bassiana ARSEF 2860] &gt;EJP68000.1 ATP/GTP-binding protein [Beauveria bassiana ARSEF 2860]
BBA_01158	207	3.98	8.26	4.25	0	2.48	0	-3.6462	0.000697921	0.00159653	hypothetical protein BBA_01158 [Beauveria bassiana ARSEF 2860] &gt;EJP70289.1 hypothetical protein BBA_01158 [Beauveria bassiana ARSEF 2860]
BBA_09422	1197	9.18	4.88	4.13	0.48	0.27	0.55	-3.64533	6.28e-15	4.1e-14	hypothetical protein BBA_09422 [Beauveria bassiana ARSEF 2860] &gt;EJP61650.1 hypothetical protein BBA_09422 [Beauveria bassiana ARSEF 2860]
BBA_09246	1227	61.54	56.8	12.66	5.48	2.38	1.78	-3.64405	7.57e-18	5.77e-17	hypothetical protein BBA_09246 [Beauveria bassiana ARSEF 2860] &gt;EJP61826.1 hypothetical protein BBA_09246 [Beauveria bassiana ARSEF 2860]
BBA_09171	324	11.4	0	0.79	0	0	1.18	-3.64359	1.76e-06	5.84e-06	hypothetical protein BBA_09171 [Beauveria bassiana ARSEF 2860] &gt;EJP61919.1 hypothetical protein BBA_09171 [Beauveria bassiana ARSEF 2860]
BBA_06260	1695	0.53	0	3.75	0.29	0	0.02	-3.64127	2.4e-11	1.23e-10	Sir2 family protein [Beauveria bassiana ARSEF 2860] &gt;EJP64691.1 Sir2 family protein [Beauveria bassiana ARSEF 2860]
BBA_07581	639	177.1	178.87	173.18	16.24	11.47	15.45	-3.63944	4.25e-18	3.31e-17	proteasome A-type and B-type [Beauveria bassiana ARSEF 2860] &gt;EJP63405.1 proteasome A-type and B-type [Beauveria bassiana ARSEF 2860]
BBA_05984	1773	75.83	140.93	828.8	6.89	19.24	51.5	-3.63828	1.95e-18	1.54e-17	pH regulatory protein [Beauveria bassiana ARSEF 2860] &gt;EJP65214.1 pH regulatory protein [Beauveria bassiana ARSEF 2860]
BBA_03653	1143	2.65	1.78	3	0.07	0.17	0.27	-3.62674	1.56e-11	8.16e-11	subtilisin-like protease Pr1B [Beauveria bassiana ARSEF 2860] &gt;EJP67079.1 subtilisin-like protease Pr1B [Beauveria bassiana ARSEF 2860]
BBA_00502	927	13.25	20.28	20.89	0	1.6	2.54	-3.61668	2.02e-16	1.43e-15	Ras family protein [Beauveria bassiana ARSEF 2860] &gt;EJP70872.1 Ras family protein [Beauveria bassiana ARSEF 2860] &gt;KGQ12262.1 Ras-like GTP-binding protein RYL2 [Beauveria bassiana D1-5]
BBA_00769	438	162.47	177.63	106.71	12.3	12.33	16.62	-3.60824	1.65e-17	1.23e-16	hypothetical protein BBA_00769 [Beauveria bassiana ARSEF 2860] &gt;EJP69900.1 hypothetical protein BBA_00769 [Beauveria bassiana ARSEF 2860]
BBA_04772	1098	11.54	11.81	4.77	0	0	1.95	-3.60315	5.57e-16	3.86e-15	mitochondrial protein [Beauveria bassiana ARSEF 2860] &gt;EJP66279.1 mitochondrial protein [Beauveria bassiana ARSEF 2860]
BBA_08778	5148	4.19	4.6	4.74	0.38	0.34	0.26	-3.60282	6.7e-17	4.86e-16	sex-determining protein fem-1 [Beauveria bassiana ARSEF 2860] &gt;EJP62236.1 sex-determining protein fem-1 [Beauveria bassiana ARSEF 2860]
BBA_03717	2241	234.96	177.37	185.82	15.74	14.54	13.92	-3.60042	3.99e-18	3.11e-17	beta-1,3-glucanase precursor [Beauveria bassiana ARSEF 2860] &gt;EJP67143.1 beta-1,3-glucanase precursor [Beauveria bassiana ARSEF 2860]
BBA_06385	2046	0	0.23	3.33	0	0.3	0	-3.59912	8.51e-11	4.19e-10	DUF803 domain-containing protein [Beauveria bassiana ARSEF 2860] &gt;EJP64816.1 DUF803 domain-containing protein [Beauveria bassiana ARSEF 2860]
BBA_01540	543	0.45	1.26	0.46	0.14	0	0	-3.58228	0.00110656	0.00244626	hypothetical protein BBA_01540 [Beauveria bassiana ARSEF 2860] &gt;EJP69575.1 hypothetical protein BBA_01540 [Beauveria bassiana ARSEF 2860]
BBA_07788	2355	4.27	1.24	2.08	0	0.05	0.47	-3.58121	1.85e-14	1.17e-13	OPT family small oligopeptide transporter [Beauveria bassiana ARSEF 2860] &gt;EJP63188.1 OPT family small oligopeptide transporter [Beauveria bassiana ARSEF 2860]
BBA_04261	2109	47.32	47.59	46.2	0	8.32	2.41	-3.58008	1.28e-17	9.66e-17	protein kinase SNF1 [Beauveria bassiana ARSEF 2860] &gt;EJP66968.1 protein kinase SNF1 [Beauveria bassiana ARSEF 2860]
BBA_03156	360	35.37	29.38	23.63	1.83	0	6.75	-3.57972	1.5e-14	9.57e-14	DASH complex subunit Dad1 [Beauveria bassiana ARSEF 2860] &gt;EJP68260.1 DASH complex subunit Dad1 [Beauveria bassiana ARSEF 2860]
BBA_08399	246	2.45	7.13	6.72	0	1.2	0.86	-3.57837	3.54e-05	9.88e-05	hypothetical protein BBA_08399 [Beauveria bassiana ARSEF 2860] &gt;EJP62684.1 hypothetical protein BBA_08399 [Beauveria bassiana ARSEF 2860]
BBA_01086	1035	41	36.83	39.18	2.44	0	6.55	-3.57795	2.32e-17	1.72e-16	thymine dioxygenase [Beauveria bassiana ARSEF 2860] &gt;EJP70217.1 thymine dioxygenase [Beauveria bassiana ARSEF 2860]
BBA_00059	1257	13.31	6.29	5.7	1.07	0.3	0.55	-3.56764	2.1e-15	1.41e-14	FAD binding domain containing protein [Beauveria bassiana ARSEF 2860] &gt;EJP70429.1 FAD binding domain containing protein [Beauveria bassiana ARSEF 2860]
BBA_00947	507	212.9	220.99	194.66	14.39	23.74	19.52	-3.56567	1.79e-17	1.34e-16	hypothetical protein BBA_00947 [Beauveria bassiana ARSEF 2860] &gt;EJP70078.1 hypothetical protein BBA_00947 [Beauveria bassiana ARSEF 2860]
BBA_07709	1197	297.72	337.1	346.36	37.43	19.15	21.49	-3.55737	8.64e-18	6.57e-17	transcription factor RfeG [Beauveria bassiana ARSEF 2860] &gt;EJP63315.1 transcription factor RfeG [Beauveria bassiana ARSEF 2860]
BBA_04536	2217	19.29	15.63	17.76	2.42	0.22	1.35	-3.55468	3.98e-17	2.92e-16	histone deacetylase [Beauveria bassiana ARSEF 2860] &gt;EJP66596.1 histone deacetylase [Beauveria bassiana ARSEF 2860]
BBA_03203	1026	2.15	1.45	1.26	0.05	0.19	0.13	-3.55209	3.04e-09	1.32e-08	trypsin-like protease [Beauveria bassiana ARSEF 2860] &gt;EJP68307.1 trypsin-like protease [Beauveria bassiana ARSEF 2860]
BBA_06742	2796	171.56	164.08	230.65	16.64	5.78	20.72	-3.54882	9.59e-18	7.26e-17	HET domain-containing protein [Beauveria bassiana ARSEF 2860] &gt;EJP64360.1 HET domain-containing protein [Beauveria bassiana ARSEF 2860]
BBA_09105	495	1.41	1.27	1.32	0.32	0	0	-3.54094	5.18e-05	0.000141114	hypothetical protein BBA_09105 [Beauveria bassiana ARSEF 2860] &gt;EJP61949.1 hypothetical protein BBA_09105 [Beauveria bassiana ARSEF 2860]
BBA_01126	183	22.91	25.41	24.72	3.48	8.85	3.15	-3.54018	3.6e-07	1.28e-06	hypothetical protein BBA_01126 [Beauveria bassiana ARSEF 2860] &gt;EJP70257.1 hypothetical protein BBA_01126 [Beauveria bassiana ARSEF 2860]
BBA_05603	2205	3.76	5	2.25	0.23	0	0.55	-3.53729	5.21e-15	3.41e-14	Catalase-like domain, heme-dependent [Beauveria bassiana ARSEF 2860] &gt;EJP65272.1 Catalase-like domain, heme-dependent [Beauveria bassiana ARSEF 2860]
BBA_04500	2787	15.85	12.56	13.26	1.5	0	1.62	-3.53668	4.5e-17	3.29e-16	Glycoside hydrolase, family 31 [Beauveria bassiana ARSEF 2860] &gt;EJP66560.1 Glycoside hydrolase, family 31 [Beauveria bassiana ARSEF 2860]
BBA_03790	948	5.81	4.47	3.67	0.47	0.36	0.3	-3.53502	1.12e-12	6.29e-12	hypothetical protein BBA_03790 [Beauveria bassiana ARSEF 2860] &gt;EJP67216.1 hypothetical protein BBA_03790 [Beauveria bassiana ARSEF 2860]
BBA_07187	1224	0.47	4.64	3.23	0.29	0	0.34	-3.53282	3.28e-12	1.78e-11	serine/threonine-protein kinase crk1 [Beauveria bassiana ARSEF 2860] &gt;EJP63863.1 serine/threonine-protein kinase crk1 [Beauveria bassiana ARSEF 2860]
BBA_08592	1485	1.96	1.87	0.58	0.24	0	0.08	-3.52718	2.86e-10	1.35e-09	wd-repeat protein [Beauveria bassiana ARSEF 2860] &gt;EJP62508.1 wd-repeat protein [Beauveria bassiana ARSEF 2860]
BBA_01534	417	284.33	192.99	270.83	26	32.72	17.34	-3.52375	4.06e-17	2.97e-16	ATP synthase protein 9 [Beauveria bassiana ARSEF 2860] &gt;EJP69569.1 ATP synthase protein 9 [Beauveria bassiana ARSEF 2860]
BBA_09132	642	1.15	2.62	1.37	0.31	0	0.09	-3.52023	4.77e-07	1.68e-06	UbiE/COQ5 family methyltransferase [Beauveria bassiana ARSEF 2860] &gt;EJP61880.1 UbiE/COQ5 family methyltransferase [Beauveria bassiana ARSEF 2860]
BBA_07451	1080	1.29	1.62	0.9	0	0.06	0.21	-3.51495	2.3e-08	9.24e-08	Putative Zn(II)2Cys6 transcription factor [Beauveria bassiana ARSEF 2860] &gt;EJP63525.1 Putative Zn(II)2Cys6 transcription factor [Beauveria bassiana ARSEF 2860]
BBA_00050	2223	98.56	67.32	87.53	8.21	3.75	7.88	-3.51493	1.95e-17	1.45e-16	Cys2-His2 zinc finger transcription factor ACEI [Beauveria bassiana ARSEF 2860] &gt;EJP70420.1 Cys2-His2 zinc finger transcription factor ACEI [Beauveria bassiana ARSEF 2860]
BBA_09169	1665	6.75	4.11	2.59	0.26	0	0.71	-3.51372	1.08e-14	6.95e-14	Hexose transport-related protein, putative [Beauveria bassiana ARSEF 2860] &gt;EJP61917.1 Hexose transport-related protein, putative [Beauveria bassiana ARSEF 2860]
BBA_08057	1503	348.26	302.79	261.89	25.61	23.61	23.94	-3.51139	1.91e-17	1.42e-16	6-hydroxy-D-nicotine oxidase [Beauveria bassiana ARSEF 2860] &gt;EJP63046.1 6-hydroxy-D-nicotine oxidase [Beauveria bassiana ARSEF 2860]
BBA_03105	999	48.04	50.26	37.03	3.2	3.49	4.49	-3.51048	8.75e-17	6.3e-16	hypothetical protein BBA_03105 [Beauveria bassiana ARSEF 2860] &gt;EJP68209.1 hypothetical protein BBA_03105 [Beauveria bassiana ARSEF 2860]
BBA_00531	336	1175.09	2062.91	1597.56	178.08	109.36	264.07	-3.50915	2.02e-17	1.5e-16	hypothetical protein BBA_00531 [Beauveria bassiana ARSEF 2860] &gt;EJP70901.1 hypothetical protein BBA_00531 [Beauveria bassiana ARSEF 2860]
BBA_05924	990	42.73	60.01	53.57	2.93	2.21	7.77	-3.50301	7.32e-17	5.29e-16	centromere binding protein B [Beauveria bassiana ARSEF 2860] &gt;EJP65154.1 centromere binding protein B [Beauveria bassiana ARSEF 2860]
BBA_04731	1599	41.98	41.57	41.87	5.5	0.98	3.56	-3.5029	5.32e-17	3.88e-16	aldehyde dehydrogenase [Beauveria bassiana ARSEF 2860] &gt;EJP66238.1 aldehyde dehydrogenase [Beauveria bassiana ARSEF 2860]
BBA_00319	1188	20.16	21.28	43.01	3.15	1.44	2.4	-3.49879	1.46e-16	1.05e-15	Peptidase S8 [Beauveria bassiana ARSEF 2860] &gt;EJP70689.1 Peptidase S8 [Beauveria bassiana ARSEF 2860]
BBA_00458	180	147.46	222.36	173.11	30.14	47.98	44.36	-3.49562	7.41e-14	4.52e-13	hypothetical protein BBA_00458 [Beauveria bassiana ARSEF 2860] &gt;EJP70828.1 hypothetical protein BBA_00458 [Beauveria bassiana ARSEF 2860]
BBA_09996	1824	3.64	1.07	1.38	0.32	0.11	0.07	-3.49397	2.88e-12	1.58e-11	FAD binding domain protein [Beauveria bassiana ARSEF 2860] &gt;EJP61065.1 FAD binding domain protein [Beauveria bassiana ARSEF 2860]
BBA_03162	1065	25.73	36.41	63.12	3.78	0	6.62	-3.49277	8.4e-17	6.06e-16	myb-like DNA-binding domain-containing protein [Beauveria bassiana ARSEF 2860] &gt;EJP68266.1 myb-like DNA-binding domain-containing protein [Beauveria bassiana ARSEF 2860]
BBA_03330	1266	3.12	3.58	4.44	0.19	0.21	0.49	-3.48728	5.36e-13	3.09e-12	mannose-6-phosphate isomerase [Beauveria bassiana ARSEF 2860] &gt;EJP67550.1 mannose-6-phosphate isomerase [Beauveria bassiana ARSEF 2860]
BBA_05493	498	2923.05	3459.68	3168.66	268.26	317.87	345.25	-3.48606	2.83e-17	2.09e-16	plectin/S10 domain-containing protein [Beauveria bassiana ARSEF 2860] &gt;EJP65624.1 plectin/S10 domain-containing protein [Beauveria bassiana ARSEF 2860]
BBA_03459	699	5.76	1.66	1.95	0	0.31	0.46	-3.48048	1.3e-09	5.81e-09	NAD dependent epimerase/dehydratase [Beauveria bassiana ARSEF 2860] &gt;EJP67679.1 NAD dependent epimerase/dehydratase [Beauveria bassiana ARSEF 2860]
BBA_01413	228	19.62	18.56	18.53	5.47	0	3.11	-3.47405	1.03e-08	4.29e-08	hypothetical protein BBA_01413 [Beauveria bassiana ARSEF 2860] &gt;EJP69448.1 hypothetical protein BBA_01413 [Beauveria bassiana ARSEF 2860]
BBA_05983	435	4.69	7.31	12.81	0.41	1.76	0.52	-3.4692	1.69e-10	8.13e-10	hypothetical protein BBA_05983 [Beauveria bassiana ARSEF 2860] &gt;EJP65213.1 hypothetical protein BBA_05983 [Beauveria bassiana ARSEF 2860]
BBA_00381	2718	11.18	13.57	12.47	1.48	1.57	0.02	-3.46855	3.29e-16	2.31e-15	pH-response regulator protein palF/RIM8 [Beauveria bassiana ARSEF 2860] &gt;EJP70751.1 pH-response regulator protein palF/RIM8 [Beauveria bassiana ARSEF 2860]
BBA_06321	1656	52.51	53.96	47.62	3.13	4.82	4.78	-3.464	8.74e-17	6.3e-16	monodehydroascorbate reductase [Beauveria bassiana ARSEF 2860] &gt;EJP64752.1 monodehydroascorbate reductase [Beauveria bassiana ARSEF 2860]
BBA_08534	1779	1.56	1.42	0.79	0.11	0.1	0.09	-3.46294	2.5e-10	1.19e-09	pyranose 2-oxidase [Beauveria bassiana ARSEF 2860] &gt;EJP62450.1 pyranose 2-oxidase [Beauveria bassiana ARSEF 2860]
[truncated: 3,459 more rows]

## Sheet: Table S3
Table S3. A list of KEGG pathways enriched with downregulated and upregulated genes in the Dcla4A mutant of B. bassiana.
[truncated: 31 more rows]

[truncated: 2 more sheets: Table S4, Table S5]
